# Supplementary material for: Optimised protocol for monitoring SARS-CoV-2 in wastewater using reverse complement PCR-based whole-genome sequencing
Source: PLoS One. 2023 Apr 14;18(4):e0284211. doi: 10.1371/journal.pone.0284211 (PMC10104291; doi:10.1371/journal.pone.0284211)
Supplement: S2 File — (XLSX) [file pone.0284211.s002.xlsx]

## Sheet: Sheet1
RNA sample id	Alpha concentration (gc/µl)	Beta concentration (gc/µl)	Delta concentration (gc/µl)	DeltaAY.2 concentration (gc/µl)	SARS-CoV-2 concentration (gc/µl)
covmix_1	200	0	0	0	200
covmix_2	190	10	0	0	200
covmix_3	180	20	0	0	200
covmix_4	160	40	0	0	200
covmix_5	120	80	0	0	200
covmix_6	100	98	2	0	200
covmix_7	80	116	4	0	200
covmix_8	60	130	10	0	200
covmix_9	40	140	20	0	200
covmix_10	20	140	40	0	200
covmix_11	10	110	80	0	200
covmix_12	4	76	120	0	200
covmix_13	2	38	160	0	200
covmix_14	0	20	180	0	200
covmix_15	0	10	190	0	200
covmix_16	0	0	200	0	200
covmix_17	0	200	0	0	200
covmix_18	0	120	80	0	200
covmix_19	0	100	98	2	200
covmix_20	0	80	116	4	200
covmix_21	0	60	130	10	200
covmix_22	0	40	140	20	200
covmix_23	0	20	140	40	200
neg_1	0	0	0	0	0
covmix_24	0	10	110	80	200
covmix_25	0	4	76	120	200
covmix_26	0	2	38	160	200
covmix_27	0	0	20	180	200
covmix_28	0	0	10	190	200
covmix_29	0	0	0	200	200
covmix_30	150	0	50	0	200
covmix_31	150	50	0	0	200
covmix_32	100	0	100	0	200
covmix_33	100	100	0	0	200
covmix_34	100	50	50	0	200
covmix_35	50	0	150	0	200
covmix_36	50	50	100	0	200
covmix_37	50	100	50	0	200
covmix_38	50	150	0	0	200
covmix_39	0	50	150	0	200
covmix_40	0	100	100	0	200
covmix_41	0	150	50	0	200
covmix_42	100	0	0	100	200
covmix_43	0	100	0	100	200
covmix_44	0	0	100	100	200
covmix_45	50	50	50	50	200
covmix_46	50	50	50	50	200
neg_2	0	0	0	0	0
neg_3	0	0	0	0	0
alpha_sd_1	10	0	0	0	10
alpha_sd_2	20	0	0	0	20
alpha_sd_3	40	0	0	0	40
alpha_sd_4	80	0	0	0	80
alpha_sd_5	160	0	0	0	160
alpha_sd_6	320	0	0	0	320
alpha_sd_7	640	0	0	0	640
neg_4	0	0	0	0	0
delta_sd_1	0	0	10	0	10
delta_sd_2	0	0	20	0	20
delta_sd_3	0	0	40	0	40
delta_sd_4	0	0	80	0	80
delta_sd_5	0	0	160	0	160
delta_sd_6	0	0	320	0	320
delta_sd_7	0	0	640	0	640
neg_5	0	0	0	0	0
alpha_delta_sd_1	5	0	5	0	10
alpha_delta_sd_2	10	0	10	0	20
alpha_delta_sd_3	20	0	20	0	40
alpha_delta_sd_4	40	0	40	0	80
alpha_delta_sd_5	80	0	80	0	160
alpha_delta_sd_6	160	0	160	0	320
alpha_delta_sd_7	320	0	320	0	640
neg_6	0	0	0	0	0
alpha_delta_sd_8	5	0	5	0	10
alpha_delta_sd_9	10	0	10	0	20
alpha_delta_sd_10	20	0	20	0	40
alpha_delta_sd_11	40	0	40	0	80
alpha_delta_sd_12	80	0	80	0	160
alpha_delta_sd_13	160	0	160	0	320
alpha_delta_sd_14	320	0	320	0	640
neg_7	0	0	0	0	0
neg_8	0	0	0	0	0
