# Supplementary material for: Optimised protocol for monitoring SARS-CoV-2 in wastewater using reverse complement PCR-based whole-genome sequencing
Source: PLoS One. 2023 Apr 14;18(4):e0284211. doi: 10.1371/journal.pone.0284211 (PMC10104291; doi:10.1371/journal.pone.0284211)
Supplement: S4 File — (CSV) [file pone.0284211.s004.csv]

related_figure	ena_sample_id	sample_alias	sample_desciption
Fig.5-6	ERS14250584	7790_neg_8	negative_control
Fig.5-6	ERS14250583	7790_neg_7	negative_control
Fig.5-6	ERS14250582	alpha_delta_sd_14	synthetic_sarscov2_rna
Fig.5-6	ERS14250581	alpha_delta_sd_13	synthetic_sarscov2_rna
Fig.5-6	ERS14250580	alpha_delta_sd_12	synthetic_sarscov2_rna
Fig.5-6	ERS14250579	alpha_delta_sd_11	synthetic_sarscov2_rna
Fig.5-6	ERS14250578	alpha_delta_sd_10	synthetic_sarscov2_rna
Fig.5-6	ERS14250577	alpha_delta_sd_9	synthetic_sarscov2_rna
Fig.5-6	ERS14250576	alpha_delta_sd_8	synthetic_sarscov2_rna
Fig.5-6	ERS14250575	7790_neg_6	negative_control
Fig.5-6	ERS14250574	alpha_delta_sd_7	synthetic_sarscov2_rna
Fig.5-6	ERS14250573	alpha_delta_sd_6	synthetic_sarscov2_rna
Fig.5-6	ERS14250572	alpha_delta_sd_5	synthetic_sarscov2_rna
Fig.5-6	ERS14250571	alpha_delta_sd_4	synthetic_sarscov2_rna
Fig.5-6	ERS14250570	alpha_delta_sd_3	synthetic_sarscov2_rna
Fig.5-6	ERS14250569	alpha_delta_sd_2	synthetic_sarscov2_rna
Fig.5-6	ERS14250568	alpha_delta_sd_1	synthetic_sarscov2_rna
Fig.5-6	ERS14250567	7790_neg_5	negative_control
Fig.5-6	ERS14250566	delta_sd_7	synthetic_sarscov2_rna
Fig.5-6	ERS14250565	delta_sd_6	synthetic_sarscov2_rna
Fig.5-6	ERS14250564	delta_sd_5	synthetic_sarscov2_rna
Fig.5-6	ERS14250563	delta_sd_4	synthetic_sarscov2_rna
Fig.5-6	ERS14250562	delta_sd_3	synthetic_sarscov2_rna
Fig.5-6	ERS14250561	delta_sd_2	synthetic_sarscov2_rna
Fig.5-6	ERS14250560	delta_sd_1	synthetic_sarscov2_rna
Fig.5-6	ERS14250559	7790_neg_4	negative_control
Fig.5-6	ERS14250558	alpha_sd_7	synthetic_sarscov2_rna
Fig.5-6	ERS14250557	alpha_sd_6	synthetic_sarscov2_rna
Fig.5-6	ERS14250556	alpha_sd_5	synthetic_sarscov2_rna
Fig.5-6	ERS14250555	alpha_sd_4	synthetic_sarscov2_rna
Fig.5-6	ERS14250554	alpha_sd_3	synthetic_sarscov2_rna
Fig.5-6	ERS14250553	alpha_sd_2	synthetic_sarscov2_rna
Fig.5-6	ERS14250552	alpha_sd_1	synthetic_sarscov2_rna
Fig.5-6	ERS14250551	7790_neg_3	negative_control
Fig.5-6	ERS14250550	7790_neg_2	negative_control
Fig.5-6	ERS14250549	covmix_46	synthetic_sarscov2_rna
Fig.5-6	ERS14250548	covmix_45	synthetic_sarscov2_rna
Fig.5-6	ERS14250547	covmix_44	synthetic_sarscov2_rna
Fig.5-6	ERS14250546	covmix_43	synthetic_sarscov2_rna
Fig.5-6	ERS14250545	covmix_42	synthetic_sarscov2_rna
Fig.5-6	ERS14250544	covmix_41	synthetic_sarscov2_rna
Fig.5-6	ERS14250543	covmix_40	synthetic_sarscov2_rna
Fig.5-6	ERS14250542	covmix_39	synthetic_sarscov2_rna
Fig.5-6	ERS14250541	covmix_38	synthetic_sarscov2_rna
Fig.5-6	ERS14250540	covmix_37	synthetic_sarscov2_rna
Fig.5-6	ERS14250539	covmix_36	synthetic_sarscov2_rna
Fig.5-6	ERS14250538	covmix_35	synthetic_sarscov2_rna
Fig.5-6	ERS14250537	covmix_34	synthetic_sarscov2_rna
Fig.5-6	ERS14250536	covmix_33	synthetic_sarscov2_rna
Fig.5-6	ERS14250535	covmix_32	synthetic_sarscov2_rna
Fig.5-6	ERS14250534	covmix_31	synthetic_sarscov2_rna
Fig.5-6	ERS14250533	covmix_30	synthetic_sarscov2_rna
Fig.5-6	ERS14250532	covmix_29	synthetic_sarscov2_rna
Fig.5-6	ERS14250531	covmix_28	synthetic_sarscov2_rna
Fig.5-6	ERS14250530	covmix_27	synthetic_sarscov2_rna
Fig.5-6	ERS14250529	covmix_26	synthetic_sarscov2_rna
Fig.5-6	ERS14250528	covmix_25	synthetic_sarscov2_rna
Fig.5-6	ERS14250527	covmix_24	synthetic_sarscov2_rna
Fig.5-6	ERS14250526	7790_neg_1	negative_control
Fig.5-6	ERS14250525	covmix_23	synthetic_sarscov2_rna
Fig.5-6	ERS14250524	covmix_22	synthetic_sarscov2_rna
Fig.5-6	ERS14250523	covmix_21	synthetic_sarscov2_rna
Fig.5-6	ERS14250522	covmix_20	synthetic_sarscov2_rna
Fig.5-6	ERS14250521	covmix_19	synthetic_sarscov2_rna
Fig.5-6	ERS14250520	covmix_18	synthetic_sarscov2_rna
Fig.5-6	ERS14250519	covmix_17	synthetic_sarscov2_rna
Fig.5-6	ERS14250518	covmix_16	synthetic_sarscov2_rna
Fig.5-6	ERS14250517	covmix_15	synthetic_sarscov2_rna
Fig.5-6	ERS14250516	covmix_14	synthetic_sarscov2_rna
Fig.5-6	ERS14250515	covmix_13	synthetic_sarscov2_rna
Fig.5-6	ERS14250514	covmix_12	synthetic_sarscov2_rna
Fig.5-6	ERS14250513	covmix_11	synthetic_sarscov2_rna
Fig.5-6	ERS14250512	covmix_10	synthetic_sarscov2_rna
Fig.5-6	ERS14250511	covmix_9	synthetic_sarscov2_rna
Fig.5-6	ERS14250510	covmix_8	synthetic_sarscov2_rna
Fig.5-6	ERS14250509	covmix_7	synthetic_sarscov2_rna
Fig.5-6	ERS14250508	covmix_6	synthetic_sarscov2_rna
Fig.5-6	ERS14250507	covmix_5	synthetic_sarscov2_rna
Fig.5-6	ERS14250506	covmix_4	synthetic_sarscov2_rna
Fig.5-6	ERS14250505	covmix_3	synthetic_sarscov2_rna
Fig.5-6	ERS14250504	covmix_2	synthetic_sarscov2_rna
Fig.5-6	ERS14250503	covmix_1	synthetic_sarscov2_rna
Fig.2	ERS14250502	2107464_12_NB	wastewater_sample_without_rna_bead_cleanup
Fig.2	ERS14250501	2107464_12	wastewater_sample_with_rna_bead_cleanup
Fig.2	ERS14250500	2107456_15_NB	wastewater_sample_without_rna_bead_cleanup
Fig.2	ERS14250499	2107456_15	wastewater_sample_with_rna_bead_cleanup
Fig.2	ERS14250498	2107455_06_NB	wastewater_sample_without_rna_bead_cleanup
Fig.2	ERS14250497	2107455_06	wastewater_sample_with_rna_bead_cleanup
Fig.2	ERS14250496	2107454_39_NB	wastewater_sample_without_rna_bead_cleanup
Fig.2	ERS14250495	2107454_39	wastewater_sample_with_rna_bead_cleanup
Fig.2	ERS14250494	2107014_38_NB	wastewater_sample_without_rna_bead_cleanup
Fig.2	ERS14250493	2107014_38	wastewater_sample_with_rna_bead_cleanup
Fig.2	ERS14250492	2106683_38_NB	wastewater_sample_without_rna_bead_cleanup
Fig.2	ERS14250491	2106683_38	wastewater_sample_with_rna_bead_cleanup
Fig.2	ERS14250490	2106682_38_NB	wastewater_sample_without_rna_bead_cleanup
Fig.2	ERS14250489	2106682_38	wastewater_sample_with_rna_bead_cleanup
Fig.2	ERS14250482	2106538_38_NB	wastewater_sample_without_rna_bead_cleanup
Fig.2	ERS14250481	2106538_38	wastewater_sample_with_rna_bead_cleanup
Fig.2	ERS14250480	2106537_38_NB	wastewater_sample_without_rna_bead_cleanup
Fig.2	ERS14250479	2106537_38	wastewater_sample_with_rna_bead_cleanup
Fig.2	ERS14250478	2106536_38_NB	wastewater_sample_without_rna_bead_cleanup
Fig.2	ERS14250477	2106536_38	wastewater_sample_with_rna_bead_cleanup
Fig.2	ERS14250476	2106534_38_NB	wastewater_sample_without_rna_bead_cleanup
Fig.2	ERS14250475	2106534_38	wastewater_sample_with_rna_bead_cleanup
Fig.2	ERS14250474	2106532_38_NB	wastewater_sample_without_rna_bead_cleanup
Fig.2	ERS14250473	2106532_38	wastewater_sample_with_rna_bead_cleanup
Fig.2	ERS14250472	2106531_38_NB	wastewater_sample_without_rna_bead_cleanup
Fig.2	ERS14250471	2106531_38	wastewater_sample_with_rna_bead_cleanup
Fig.2	ERS14250470	2106530_38_NB	wastewater_sample_without_rna_bead_cleanup
Fig.2	ERS14250469	2106530_38	wastewater_sample_with_rna_bead_cleanup
Fig.2	ERS14250468	2106529_38_NB	wastewater_sample_without_rna_bead_cleanup
Fig.2	ERS14250467	2106529_38	wastewater_sample_with_rna_bead_cleanup
Fig.2	ERS14250466	2106528_38_NB	wastewater_sample_without_rna_bead_cleanup
Fig.2	ERS14250465	2106528_38	wastewater_sample_with_rna_bead_cleanup
Fig.2	ERS14250464	2106527_38_NB	wastewater_sample_without_rna_bead_cleanup
Fig.2	ERS14250463	2106527_38	wastewater_sample_with_rna_bead_cleanup
Fig.2	ERS14250462	2106526_38_NB	wastewater_sample_without_rna_bead_cleanup
Fig.2	ERS14250461	2106526_38	wastewater_sample_with_rna_bead_cleanup
Fig.2	ERS14250460	2105730_38_NB	wastewater_sample_without_rna_bead_cleanup
Fig.2	ERS14250459	2105730_38	wastewater_sample_with_rna_bead_cleanup
Fig.2	ERS14250458	2105729_38_NB	wastewater_sample_without_rna_bead_cleanup
Fig.2	ERS14250457	2105729_38	wastewater_sample_with_rna_bead_cleanup
Fig.2	ERS14250456	2105728_38_NB	wastewater_sample_without_rna_bead_cleanup
Fig.2	ERS14250455	2105728_38	wastewater_sample_with_rna_bead_cleanup
Fig.2	ERS14250454	2105727_38_NB	wastewater_sample_without_rna_bead_cleanup
Fig.2	ERS14250453	2105727_38	wastewater_sample_with_rna_bead_cleanup
Fig.2	ERS14250452	2105726_38_NB	wastewater_sample_without_rna_bead_cleanup
Fig.2	ERS14250451	2105726_38	wastewater_sample_with_rna_bead_cleanup
Fig.2	ERS14250450	2105725_38_NB	wastewater_sample_without_rna_bead_cleanup
Fig.2	ERS14250449	2105725_38	wastewater_sample_with_rna_bead_cleanup
Fig.2	ERS14250448	2105724_38_NB	wastewater_sample_without_rna_bead_cleanup
Fig.2	ERS14250447	2105724_38	wastewater_sample_with_rna_bead_cleanup
Fig.2	ERS14250446	2105723_38_NB	wastewater_sample_without_rna_bead_cleanup
Fig.2	ERS14250445	2105723_38	wastewater_sample_with_rna_bead_cleanup
Fig.2	ERS14250444	2105722_38_NB	wastewater_sample_without_rna_bead_cleanup
Fig.2	ERS14250443	2105722_38	wastewater_sample_with_rna_bead_cleanup
Fig.2	ERS14250442	2105721_38_NB	wastewater_sample_without_rna_bead_cleanup
Fig.2	ERS14250441	2105721_38	wastewater_sample_with_rna_bead_cleanup
Fig.2	ERS14250440	2105720_38_NB	wastewater_sample_without_rna_bead_cleanup
Fig.2	ERS14250439	2105720_38	wastewater_sample_with_rna_bead_cleanup
Fig.2	ERS14250438	2105719_38_NB	wastewater_sample_without_rna_bead_cleanup
Fig.2	ERS14250437	2105719_38	wastewater_sample_with_rna_bead_cleanup
Fig.2	ERS14250436	2105718_38_NB	wastewater_sample_without_rna_bead_cleanup
Fig.2	ERS14250435	2105718_38	wastewater_sample_with_rna_bead_cleanup
Fig.2	ERS14250434	2105717_39_NB	wastewater_sample_without_rna_bead_cleanup
Fig.2	ERS14250433	2105717_39	wastewater_sample_with_rna_bead_cleanup
Fig.2	ERS14250432	2105716_39_NB	wastewater_sample_without_rna_bead_cleanup
Fig.2	ERS14250431	2105716_39	wastewater_sample_with_rna_bead_cleanup
Fig.2	ERS14250430	2105715_39_NB	wastewater_sample_without_rna_bead_cleanup
Fig.2	ERS14250429	2105715_39	wastewater_sample_with_rna_bead_cleanup
Fig.2	ERS14250428	2105714_38_NB	wastewater_sample_without_rna_bead_cleanup
Fig.2	ERS14250427	2105714_38	wastewater_sample_with_rna_bead_cleanup
Fig.2	ERS14250426	2105713_38_NB	wastewater_sample_without_rna_bead_cleanup
Fig.2	ERS14250425	2105713_38	wastewater_sample_with_rna_bead_cleanup
Fig.2	ERS14250424	2105712_38_NB	wastewater_sample_without_rna_bead_cleanup
Fig.2	ERS14250423	2105712_38	wastewater_sample_with_rna_bead_cleanup
Fig.2	ERS14250422	2105710_39_NB	wastewater_sample_without_rna_bead_cleanup
Fig.2	ERS14250421	2105710_39	wastewater_sample_with_rna_bead_cleanup
Fig.2	ERS14250420	2105709_39_NB	wastewater_sample_without_rna_bead_cleanup
Fig.2	ERS14250419	2105709_39	wastewater_sample_with_rna_bead_cleanup
Fig.2	ERS14250418	2105702_38_NB	wastewater_sample_without_rna_bead_cleanup
Fig.2	ERS14250417	2105702_38	wastewater_sample_with_rna_bead_cleanup
Fig.2	ERS14250416	2105701_37_NB	wastewater_sample_without_rna_bead_cleanup
Fig.2	ERS14250415	2105701_37	wastewater_sample_with_rna_bead_cleanup
Fig.2	ERS14250414	2105700_38_NB	wastewater_sample_without_rna_bead_cleanup
Fig.2	ERS14250413	2105700_38	wastewater_sample_with_rna_bead_cleanup
Fig.2	ERS14250412	2105699_37_NB	wastewater_sample_without_rna_bead_cleanup
Fig.2	ERS14250411	2105699_37	wastewater_sample_with_rna_bead_cleanup
Fig.2	ERS14250410	2105698_37_NB	wastewater_sample_without_rna_bead_cleanup
Fig.2	ERS14250409	2105698_37	wastewater_sample_with_rna_bead_cleanup
Fig.2	ERS14250408	2105697_37_NB	wastewater_sample_without_rna_bead_cleanup
Fig.2	ERS14250407	2105697_37	wastewater_sample_with_rna_bead_cleanup
Fig.2	ERS14250406	2105693_27_NB	wastewater_sample_without_rna_bead_cleanup
Fig.2	ERS14250405	2105693_27	wastewater_sample_with_rna_bead_cleanup
Fig.2	ERS14250404	2105692_27_NB	wastewater_sample_without_rna_bead_cleanup
Fig.2	ERS14250403	2105692_27	wastewater_sample_with_rna_bead_cleanup
Fig.2	ERS14250402	2105691_27_NB	wastewater_sample_without_rna_bead_cleanup
Fig.2	ERS14250401	2105691_27	wastewater_sample_with_rna_bead_cleanup
Fig.2	ERS14250400	2105689_27_NB	wastewater_sample_without_rna_bead_cleanup
Fig.2	ERS14250399	2105689_27	wastewater_sample_with_rna_bead_cleanup
Fig.2	ERS14250398	2105607_41_NB	wastewater_sample_without_rna_bead_cleanup
Fig.2	ERS14250397	2105607_41	wastewater_sample_with_rna_bead_cleanup
Fig.2	ERS14250396	2105606_41_NB	wastewater_sample_without_rna_bead_cleanup
Fig.2	ERS14250395	2105606_41	wastewater_sample_with_rna_bead_cleanup
Fig.2	ERS14250394	2105600_41_NB	wastewater_sample_without_rna_bead_cleanup
Fig.2	ERS14250393	2105600_41	wastewater_sample_with_rna_bead_cleanup
Fig.2	ERS14250392	2105599_41_NB	wastewater_sample_without_rna_bead_cleanup
Fig.2	ERS14250391	2105599_41	wastewater_sample_with_rna_bead_cleanup
Fig.2	ERS14250390	2105596_41_NB	wastewater_sample_without_rna_bead_cleanup
Fig.2	ERS14250389	2105596_41	wastewater_sample_with_rna_bead_cleanup
Fig.2	ERS14250388	2105593_41_NB	wastewater_sample_without_rna_bead_cleanup
Fig.2	ERS14250387	2105593_41	wastewater_sample_with_rna_bead_cleanup
Fig.2	ERS14250386	2105590_41_NB	wastewater_sample_without_rna_bead_cleanup
Fig.2	ERS14250385	2105590_41	wastewater_sample_with_rna_bead_cleanup
Fig.2	ERS14250384	2105589_41_NB	wastewater_sample_without_rna_bead_cleanup
Fig.2	ERS14250383	2105589_41	wastewater_sample_with_rna_bead_cleanup
Fig.2	ERS14250382	2105587_39_NB	wastewater_sample_without_rna_bead_cleanup
Fig.2	ERS14250381	2105587_39	wastewater_sample_with_rna_bead_cleanup
Fig.2	ERS14250380	2105584_38_NB	wastewater_sample_without_rna_bead_cleanup
Fig.2	ERS14250379	2105584_38	wastewater_sample_with_rna_bead_cleanup
Fig.2	ERS14250378	2105583_39_NB	wastewater_sample_without_rna_bead_cleanup
Fig.2	ERS14250377	2105583_39	wastewater_sample_with_rna_bead_cleanup
Fig.2	ERS14250376	2105582_39_NB	wastewater_sample_without_rna_bead_cleanup
Fig.2	ERS14250375	2105582_39	wastewater_sample_with_rna_bead_cleanup
Fig.2	ERS14250488	2106681_38_NB	wastewater_sample_without_rna_bead_cleanup
Fig.2	ERS14250487	2106681_38	wastewater_sample_with_rna_bead_cleanup
Fig.2	ERS14250486	2106680_38_NB	wastewater_sample_without_rna_bead_cleanup
Fig.2	ERS14250485	2106680_38	wastewater_sample_with_rna_bead_cleanup
Fig.2	ERS14250484	2106539_38_NB	wastewater_sample_without_rna_bead_cleanup
Fig.2	ERS14250483	2106539_38	wastewater_sample_with_rna_bead_cleanup
Fig.2	ERS14250374	2105580_39_NB	wastewater_sample_without_rna_bead_cleanup
Fig.2	ERS14250373	2105580_39	wastewater_sample_with_rna_bead_cleanup
Fig.2	ERS14250372	2105579_39_NB	wastewater_sample_without_rna_bead_cleanup
Fig.2	ERS14250371	2105579_39	wastewater_sample_with_rna_bead_cleanup
Fig.2	ERS14250370	2105578_43_NB	wastewater_sample_without_rna_bead_cleanup
Fig.2	ERS14250369	2105578_43	wastewater_sample_with_rna_bead_cleanup
Fig.2	ERS14250368	2105577_39_NB	wastewater_sample_without_rna_bead_cleanup
Fig.2	ERS14250367	2105577_39	wastewater_sample_with_rna_bead_cleanup
Fig.2	ERS14250366	2105576_39_NB	wastewater_sample_without_rna_bead_cleanup
Fig.2	ERS14250365	2105576_39	wastewater_sample_with_rna_bead_cleanup
Fig.2	ERS14250364	2105575_39_NB	wastewater_sample_without_rna_bead_cleanup
Fig.2	ERS14250363	2105575_39	wastewater_sample_with_rna_bead_cleanup
Fig.2	ERS14250362	2105574_40_NB	wastewater_sample_without_rna_bead_cleanup
Fig.2	ERS14250361	2105574_40	wastewater_sample_with_rna_bead_cleanup
Fig.2	ERS14250360	2105573_37_NB	wastewater_sample_without_rna_bead_cleanup
Fig.2	ERS14250359	2105573_37	wastewater_sample_with_rna_bead_cleanup
Fig.2	ERS14250358	2105523_45_NB	wastewater_sample_without_rna_bead_cleanup
Fig.2	ERS14250357	2105523_45	wastewater_sample_with_rna_bead_cleanup
Fig.2	ERS14250356	2105521_47_NB	wastewater_sample_without_rna_bead_cleanup
Fig.2	ERS14250355	2105521_47	wastewater_sample_with_rna_bead_cleanup
Fig.4	ERS14250354	BLANK3_1_omega	wastewater_sample_omega_bead_cleanup
Fig.4	ERS14250353	BLANK3_1_ampli	wastewater_sample_ampliclean_bead_cleanup
Fig.4	ERS14250352	2212501_02_omega	wastewater_sample_omega_bead_cleanup
Fig.4	ERS14250351	2212501_02_ampli	wastewater_sample_ampliclean_bead_cleanup
Fig.4	ERS14250350	2111633_28_omega	wastewater_sample_omega_bead_cleanup
Fig.4	ERS14250349	2111633_28_ampli	wastewater_sample_ampliclean_bead_cleanup
Fig.4	ERS14250348	2111601_34_omega	wastewater_sample_omega_bead_cleanup
Fig.4	ERS14250347	2111601_34_ampli	wastewater_sample_ampliclean_bead_cleanup
Fig.4	ERS14250346	2111600_34_omega	wastewater_sample_omega_bead_cleanup
Fig.4	ERS14250345	2111600_34_ampli	wastewater_sample_ampliclean_bead_cleanup
Fig.4	ERS14250344	2111599_34_omega	wastewater_sample_omega_bead_cleanup
Fig.4	ERS14250343	2111599_34_ampli	wastewater_sample_ampliclean_bead_cleanup
Fig.4	ERS14250342	2111598_34_omega	wastewater_sample_omega_bead_cleanup
Fig.4	ERS14250341	2111598_34_ampli	wastewater_sample_ampliclean_bead_cleanup
Fig.4	ERS14250340	2111596_34_omega	wastewater_sample_omega_bead_cleanup
Fig.4	ERS14250339	2111596_34_ampli	wastewater_sample_ampliclean_bead_cleanup
Fig.4	ERS14250338	2111594_34_omega	wastewater_sample_omega_bead_cleanup
Fig.4	ERS14250337	2111594_34_ampli	wastewater_sample_ampliclean_bead_cleanup
Fig.4	ERS14250336	2111593_34_omega	wastewater_sample_omega_bead_cleanup
Fig.4	ERS14250335	2111593_34_ampli	wastewater_sample_ampliclean_bead_cleanup
Fig.4	ERS14250334	2111592_34_omega	wastewater_sample_omega_bead_cleanup
Fig.4	ERS14250333	2111592_34_ampli	wastewater_sample_ampliclean_bead_cleanup
Fig.4	ERS14250332	2111591_34_omega	wastewater_sample_omega_bead_cleanup
Fig.4	ERS14250331	2111591_34_ampli	wastewater_sample_ampliclean_bead_cleanup
Fig.4	ERS14250330	2111590_34_omega	wastewater_sample_omega_bead_cleanup
Fig.4	ERS14250329	2111590_34_ampli	wastewater_sample_ampliclean_bead_cleanup
Fig.4	ERS14250328	2111589_34_omega	wastewater_sample_omega_bead_cleanup
Fig.4	ERS14250327	2111589_34_ampli	wastewater_sample_ampliclean_bead_cleanup
Fig.4	ERS14250326	2111565_37_omega	wastewater_sample_omega_bead_cleanup
Fig.4	ERS14250325	2111565_37_ampli	wastewater_sample_ampliclean_bead_cleanup
Fig.4	ERS14250324	2111565_36_omega	wastewater_sample_omega_bead_cleanup
Fig.4	ERS14250323	2111565_36_ampli	wastewater_sample_ampliclean_bead_cleanup
Fig.4	ERS14250322	2111563_38_omega	wastewater_sample_omega_bead_cleanup
Fig.4	ERS14250321	2111563_38_ampli	wastewater_sample_ampliclean_bead_cleanup
Fig.4	ERS14250320	2111562_38_omega	wastewater_sample_omega_bead_cleanup
Fig.4	ERS14250319	2111562_38_ampli	wastewater_sample_ampliclean_bead_cleanup
Fig.4	ERS14250318	2111561_37_omega	wastewater_sample_omega_bead_cleanup
Fig.4	ERS14250317	2111561_37_ampli	wastewater_sample_ampliclean_bead_cleanup
Fig.4	ERS14250316	2111561_36_omega	wastewater_sample_omega_bead_cleanup
Fig.4	ERS14250315	2111561_36_ampli	wastewater_sample_ampliclean_bead_cleanup
Fig.4	ERS14250314	2111560_38_omega	wastewater_sample_omega_bead_cleanup
Fig.4	ERS14250313	2111560_38_ampli	wastewater_sample_ampliclean_bead_cleanup
Fig.4	ERS14250312	2111558_41_omega	wastewater_sample_omega_bead_cleanup
Fig.4	ERS14250311	2111558_41_ampli	wastewater_sample_ampliclean_bead_cleanup
Fig.4	ERS14250310	2111557_38_omega	wastewater_sample_omega_bead_cleanup
Fig.4	ERS14250309	2111557_38_ampli	wastewater_sample_ampliclean_bead_cleanup
Fig.4	ERS14250308	2111556_39_omega	wastewater_sample_omega_bead_cleanup
Fig.4	ERS14250307	2111556_39_ampli	wastewater_sample_ampliclean_bead_cleanup
Fig.4	ERS14250306	2111556_38_omega	wastewater_sample_omega_bead_cleanup
Fig.4	ERS14250305	2111556_38_ampli	wastewater_sample_ampliclean_bead_cleanup
Fig.4	ERS14250304	2111555_39_omega	wastewater_sample_omega_bead_cleanup
Fig.4	ERS14250303	2111555_39_ampli	wastewater_sample_ampliclean_bead_cleanup
Fig.4	ERS14250302	2111555_38_omega	wastewater_sample_omega_bead_cleanup
Fig.4	ERS14250301	2111555_38_ampli	wastewater_sample_ampliclean_bead_cleanup
Fig.4	ERS14250300	2111553_39_omega	wastewater_sample_omega_bead_cleanup
Fig.4	ERS14250299	2111553_39_ampli	wastewater_sample_ampliclean_bead_cleanup
Fig.4	ERS14250298	2111552_39_omega	wastewater_sample_omega_bead_cleanup
Fig.4	ERS14250297	2111552_39_ampli	wastewater_sample_ampliclean_bead_cleanup
Fig.4	ERS14250296	2111551_39_omega	wastewater_sample_omega_bead_cleanup
Fig.4	ERS14250295	2111551_39_ampli	wastewater_sample_ampliclean_bead_cleanup
Fig.4	ERS14250294	2111551_38_omega	wastewater_sample_omega_bead_cleanup
Fig.4	ERS14250293	2111551_38_ampli	wastewater_sample_ampliclean_bead_cleanup
Fig.4	ERS14250292	2111549_39_omega	wastewater_sample_omega_bead_cleanup
Fig.4	ERS14250291	2111549_39_ampli	wastewater_sample_ampliclean_bead_cleanup
Fig.4	ERS14250290	2111522_39_omega	wastewater_sample_omega_bead_cleanup
Fig.4	ERS14250289	2111522_39_ampli	wastewater_sample_ampliclean_bead_cleanup
Fig.4	ERS14250288	2111225_39_omega	wastewater_sample_omega_bead_cleanup
Fig.4	ERS14250287	2111225_39_ampli	wastewater_sample_ampliclean_bead_cleanup
Fig.4	ERS14250286	2111224_38_omega	wastewater_sample_omega_bead_cleanup
Fig.4	ERS14250285	2111224_38_ampli	wastewater_sample_ampliclean_bead_cleanup
Fig.4	ERS14250284	2111222_40_omega	wastewater_sample_omega_bead_cleanup
Fig.4	ERS14250283	2111222_40_ampli	wastewater_sample_ampliclean_bead_cleanup
Fig.4	ERS14250282	2111215_41_omega	wastewater_sample_omega_bead_cleanup
Fig.4	ERS14250281	2111215_41_ampli	wastewater_sample_ampliclean_bead_cleanup
Fig.4	ERS14250280	2111199_19_omega	wastewater_sample_omega_bead_cleanup
Fig.4	ERS14250279	2111199_19_ampli	wastewater_sample_ampliclean_bead_cleanup
Fig.4	ERS14250278	2111195_31_omega	wastewater_sample_omega_bead_cleanup
Fig.4	ERS14250277	2111195_31_ampli	wastewater_sample_ampliclean_bead_cleanup
Fig.4	ERS14250276	2111192_28_omega	wastewater_sample_omega_bead_cleanup
Fig.4	ERS14250275	2111192_28_ampli	wastewater_sample_ampliclean_bead_cleanup
Fig.4	ERS14250274	2111191_20_omega	wastewater_sample_omega_bead_cleanup
Fig.4	ERS14250273	2111191_20_ampli	wastewater_sample_ampliclean_bead_cleanup
Fig.4	ERS14250272	2111191_19_omega	wastewater_sample_omega_bead_cleanup
Fig.4	ERS14250271	2111191_19_ampli	wastewater_sample_ampliclean_bead_cleanup
Fig.4	ERS14250270	2111189_23_omega	wastewater_sample_omega_bead_cleanup
Fig.4	ERS14250269	2111189_23_ampli	wastewater_sample_ampliclean_bead_cleanup
Fig.4	ERS14250268	2111188_30_omega	wastewater_sample_omega_bead_cleanup
Fig.4	ERS14250267	2111188_30_ampli	wastewater_sample_ampliclean_bead_cleanup
Fig.4	ERS14250266	2111185_30_omega	wastewater_sample_omega_bead_cleanup
Fig.4	ERS14250265	2111185_30_ampli	wastewater_sample_ampliclean_bead_cleanup
Fig.4	ERS14250264	2111184_31_omega	wastewater_sample_omega_bead_cleanup
Fig.4	ERS14250263	2111184_31_ampli	wastewater_sample_ampliclean_bead_cleanup
Fig.4	ERS14250262	2111183_30_omega	wastewater_sample_omega_bead_cleanup
Fig.4	ERS14250261	2111183_30_ampli	wastewater_sample_ampliclean_bead_cleanup
Fig.4	ERS14250194	2110401_35_omega	wastewater_sample_omega_bead_cleanup
Fig.4	ERS14250193	2110401_35_ampli	wastewater_sample_ampliclean_bead_cleanup
Fig.4	ERS14250192	2110397_35_omega	wastewater_sample_omega_bead_cleanup
Fig.4	ERS14250191	2110397_35_ampli	wastewater_sample_ampliclean_bead_cleanup
Fig.4	ERS14250190	2110397_34_omega	wastewater_sample_omega_bead_cleanup
Fig.4	ERS14250189	2110397_34_ampli	wastewater_sample_ampliclean_bead_cleanup
Fig.4	ERS14250188	2110396_38_omega	wastewater_sample_omega_bead_cleanup
Fig.4	ERS14250187	2110396_38_ampli	wastewater_sample_ampliclean_bead_cleanup
Fig.4	ERS14250186	2110394_38_omega	wastewater_sample_omega_bead_cleanup
Fig.4	ERS14250185	2110394_38_ampli	wastewater_sample_ampliclean_bead_cleanup
Fig.4	ERS14250184	2110392_43_omega	wastewater_sample_omega_bead_cleanup
Fig.4	ERS14250183	2110392_43_ampli	wastewater_sample_ampliclean_bead_cleanup
Fig.4	ERS14250182	2110392_41_omega	wastewater_sample_omega_bead_cleanup
Fig.4	ERS14250181	2110392_41_ampli	wastewater_sample_ampliclean_bead_cleanup
Fig.4	ERS14250180	2110376_35_omega	wastewater_sample_omega_bead_cleanup
Fig.4	ERS14250179	2110376_35_ampli	wastewater_sample_ampliclean_bead_cleanup
Fig.4	ERS14250178	2110373_28_omega	wastewater_sample_omega_bead_cleanup
Fig.4	ERS14250177	2110373_28_ampli	wastewater_sample_ampliclean_bead_cleanup
Fig.4	ERS14250176	2110370_29_omega	wastewater_sample_omega_bead_cleanup
Fig.4	ERS14250175	2110370_29_ampli	wastewater_sample_ampliclean_bead_cleanup
Fig.4	ERS14250174	2110367_28_omega	wastewater_sample_omega_bead_cleanup
Fig.4	ERS14250173	2110367_28_ampli	wastewater_sample_ampliclean_bead_cleanup
Fig.4	ERS14250172	2110365_28_omega	wastewater_sample_omega_bead_cleanup
Fig.4	ERS14250171	2110365_28_ampli	wastewater_sample_ampliclean_bead_cleanup
Fig.4	ERS14250170	2110364_39_omega	wastewater_sample_omega_bead_cleanup
Fig.4	ERS14250169	2110364_39_ampli	wastewater_sample_ampliclean_bead_cleanup
Fig.4	ERS14250168	2110360_28_omega	wastewater_sample_omega_bead_cleanup
Fig.4	ERS14250167	2110360_28_ampli	wastewater_sample_ampliclean_bead_cleanup
Fig.4	ERS14250166	2110358_28_omega	wastewater_sample_omega_bead_cleanup
Fig.4	ERS14250165	2110358_28_ampli	wastewater_sample_ampliclean_bead_cleanup
Fig.4	ERS14250164	2109907_45_omega	wastewater_sample_omega_bead_cleanup
Fig.4	ERS14250163	2109907_45_ampli	wastewater_sample_ampliclean_bead_cleanup
Fig.7-8	ERS14250162	7797_neg_2	negative_control
Fig.7-8	ERS14250161	7797_neg_1	negative_control
Fig.7-8	ERS14250160	2111794_08	wastewater_sample
Fig.7-8	ERS14250159	2111589_03	wastewater_sample
Fig.7-8	ERS14250158	2111565_08	wastewater_sample
Fig.7-8	ERS14250157	2111564_08	wastewater_sample
Fig.7-8	ERS14250156	2111563_08	wastewater_sample
Fig.7-8	ERS14250155	2111562_08	wastewater_sample
Fig.7-8	ERS14250154	2111561_08	wastewater_sample
Fig.7-8	ERS14250153	2111560_08	wastewater_sample
Fig.7-8	ERS14250152	2111559_08	wastewater_sample
Fig.7-8	ERS14250151	2111558_08	wastewater_sample
Fig.7-8	ERS14250150	2111557_08	wastewater_sample
Fig.7-8	ERS14250149	2111556_08	wastewater_sample
Fig.7-8	ERS14250148	2111555_08	wastewater_sample
Fig.7-8	ERS14250147	2111554_08	wastewater_sample
Fig.7-8	ERS14250146	2111553_08	wastewater_sample
Fig.7-8	ERS14250145	2111552_08	wastewater_sample
Fig.7-8	ERS14250144	2111551_08	wastewater_sample
Fig.7-8	ERS14250143	2111549_08	wastewater_sample
Fig.7-8	ERS14250142	2111548_08	wastewater_sample
Fig.4	ERS14250260	2111118_28_omega	wastewater_sample_omega_bead_cleanup
Fig.4	ERS14250259	2111118_28_ampli	wastewater_sample_ampliclean_bead_cleanup
Fig.4	ERS14250258	2111117_26_omega	wastewater_sample_omega_bead_cleanup
Fig.4	ERS14250257	2111117_26_ampli	wastewater_sample_ampliclean_bead_cleanup
Fig.4	ERS14250256	2111116_28_omega	wastewater_sample_omega_bead_cleanup
Fig.4	ERS14250255	2111116_28_ampli	wastewater_sample_ampliclean_bead_cleanup
Fig.4	ERS14250254	2111114_19_omega	wastewater_sample_omega_bead_cleanup
Fig.4	ERS14250253	2111114_19_ampli	wastewater_sample_ampliclean_bead_cleanup
Fig.4	ERS14250252	2111113_33_omega	wastewater_sample_omega_bead_cleanup
Fig.4	ERS14250251	2111113_33_ampli	wastewater_sample_ampliclean_bead_cleanup
Fig.4	ERS14250250	2111111_31_omega	wastewater_sample_omega_bead_cleanup
Fig.4	ERS14250249	2111111_31_ampli	wastewater_sample_ampliclean_bead_cleanup
Fig.4	ERS14250248	2111108_32_omega	wastewater_sample_omega_bead_cleanup
Fig.4	ERS14250247	2111108_32_ampli	wastewater_sample_ampliclean_bead_cleanup
Fig.4	ERS14250246	2111107_31_omega	wastewater_sample_omega_bead_cleanup
Fig.4	ERS14250245	2111107_31_ampli	wastewater_sample_ampliclean_bead_cleanup
Fig.4	ERS14250244	2111089_40_omega	wastewater_sample_omega_bead_cleanup
Fig.4	ERS14250243	2111089_40_ampli	wastewater_sample_ampliclean_bead_cleanup
Fig.4	ERS14250242	2111086_40_omega	wastewater_sample_omega_bead_cleanup
Fig.4	ERS14250241	2111086_40_ampli	wastewater_sample_ampliclean_bead_cleanup
Fig.4	ERS14250240	2111083_40_omega	wastewater_sample_omega_bead_cleanup
Fig.4	ERS14250239	2111083_40_ampli	wastewater_sample_ampliclean_bead_cleanup
Fig.4	ERS14250238	2111081_40_omega	wastewater_sample_omega_bead_cleanup
Fig.4	ERS14250237	2111081_40_ampli	wastewater_sample_ampliclean_bead_cleanup
Fig.4	ERS14250236	2111070_41_omega	wastewater_sample_omega_bead_cleanup
Fig.4	ERS14250235	2111070_41_ampli	wastewater_sample_ampliclean_bead_cleanup
Fig.4	ERS14250234	2111067_40_omega	wastewater_sample_omega_bead_cleanup
Fig.4	ERS14250233	2111067_40_ampli	wastewater_sample_ampliclean_bead_cleanup
Fig.4	ERS14250232	2111066_46_omega	wastewater_sample_omega_bead_cleanup
Fig.4	ERS14250231	2111066_46_ampli	wastewater_sample_ampliclean_bead_cleanup
Fig.4	ERS14250230	2111063_41_omega	wastewater_sample_omega_bead_cleanup
Fig.4	ERS14250229	2111063_41_ampli	wastewater_sample_ampliclean_bead_cleanup
Fig.4	ERS14250228	2111060_41_omega	wastewater_sample_omega_bead_cleanup
Fig.4	ERS14250227	2111060_41_ampli	wastewater_sample_ampliclean_bead_cleanup
Fig.4	ERS14250226	2111058_41_omega	wastewater_sample_omega_bead_cleanup
Fig.4	ERS14250225	2111058_41_ampli	wastewater_sample_ampliclean_bead_cleanup
Fig.4	ERS14250224	2111050_04_omega	wastewater_sample_omega_bead_cleanup
Fig.4	ERS14250223	2111050_04_ampli	wastewater_sample_ampliclean_bead_cleanup
Fig.4	ERS14250222	2111036_04_omega	wastewater_sample_omega_bead_cleanup
Fig.4	ERS14250221	2111036_04_ampli	wastewater_sample_ampliclean_bead_cleanup
Fig.4	ERS14250220	2111034_42_omega	wastewater_sample_omega_bead_cleanup
Fig.4	ERS14250219	2111034_42_ampli	wastewater_sample_ampliclean_bead_cleanup
Fig.4	ERS14250218	2110723_36_omega	wastewater_sample_omega_bead_cleanup
Fig.4	ERS14250217	2110723_36_ampli	wastewater_sample_ampliclean_bead_cleanup
Fig.4	ERS14250216	2110723_35_omega	wastewater_sample_omega_bead_cleanup
Fig.4	ERS14250215	2110723_35_ampli	wastewater_sample_ampliclean_bead_cleanup
Fig.4	ERS14250214	2110484_36_omega	wastewater_sample_omega_bead_cleanup
Fig.4	ERS14250213	2110484_36_ampli	wastewater_sample_ampliclean_bead_cleanup
Fig.4	ERS14250212	2110484_35_omega	wastewater_sample_omega_bead_cleanup
Fig.4	ERS14250211	2110484_35_ampli	wastewater_sample_ampliclean_bead_cleanup
Fig.4	ERS14250210	2110480_32_omega	wastewater_sample_omega_bead_cleanup
Fig.4	ERS14250209	2110480_32_ampli	wastewater_sample_ampliclean_bead_cleanup
Fig.4	ERS14250208	2110478_39_omega	wastewater_sample_omega_bead_cleanup
Fig.4	ERS14250207	2110478_39_ampli	wastewater_sample_ampliclean_bead_cleanup
Fig.4	ERS14250206	2110478_38_omega	wastewater_sample_omega_bead_cleanup
Fig.4	ERS14250205	2110478_38_ampli	wastewater_sample_ampliclean_bead_cleanup
Fig.4	ERS14250204	2110476_39_omega	wastewater_sample_omega_bead_cleanup
Fig.4	ERS14250203	2110476_39_ampli	wastewater_sample_ampliclean_bead_cleanup
Fig.4	ERS14250202	2110475_37_omega	wastewater_sample_omega_bead_cleanup
Fig.4	ERS14250201	2110475_37_ampli	wastewater_sample_ampliclean_bead_cleanup
Fig.4	ERS14250200	2110474_37_omega	wastewater_sample_omega_bead_cleanup
Fig.4	ERS14250199	2110474_37_ampli	wastewater_sample_ampliclean_bead_cleanup
Fig.4	ERS14250198	2110412_35_omega	wastewater_sample_omega_bead_cleanup
Fig.4	ERS14250197	2110412_35_ampli	wastewater_sample_ampliclean_bead_cleanup
Fig.4	ERS14250196	2110404_35_omega	wastewater_sample_omega_bead_cleanup
Fig.4	ERS14250195	2110404_35_ampli	wastewater_sample_ampliclean_bead_cleanup
Fig.7-8	ERS14250141	2111522_50	wastewater_sample
Fig.7-8	ERS14250140	2111224_07	wastewater_sample
Fig.7-8	ERS14250139	2111223_08	wastewater_sample
Fig.7-8	ERS14250138	2111222_08	wastewater_sample
Fig.7-8	ERS14250137	2111221_07	wastewater_sample
Fig.7-8	ERS14250136	2111220_14	wastewater_sample
Fig.7-8	ERS14250135	2111215_11	wastewater_sample
Fig.7-8	ERS14250134	2111213_15	wastewater_sample
Fig.7-8	ERS14250133	2111212_10	wastewater_sample
Fig.7-8	ERS14250132	2111208_07	wastewater_sample
Fig.7-8	ERS14250131	2111200_02	wastewater_sample
Fig.7-8	ERS14250130	2111196_02	wastewater_sample
Fig.7-8	ERS14250129	2111183_01	wastewater_sample
Fig.7-8	ERS14250128	2111178_03	wastewater_sample
Fig.7-8	ERS14250127	2111176_01	wastewater_sample
Fig.7-8	ERS14250126	2111112_02	wastewater_sample
Fig.7-8	ERS14250125	2111109_01	wastewater_sample
Fig.7-8	ERS14250124	2111089_07	wastewater_sample
Fig.7-8	ERS14250123	2111088_07	wastewater_sample
Fig.7-8	ERS14250122	2111087_07	wastewater_sample
Fig.7-8	ERS14250121	2111086_07	wastewater_sample
Fig.7-8	ERS14250120	2111085_07	wastewater_sample
Fig.7-8	ERS14250119	2111084_07	wastewater_sample
Fig.7-8	ERS14250118	2111082_07	wastewater_sample
Fig.7-8	ERS14250117	2111080_07	wastewater_sample
Fig.7-8	ERS14250116	2111079_07	wastewater_sample
Fig.7-8	ERS14250115	2111069_07	wastewater_sample
Fig.7-8	ERS14250114	2111065_15	wastewater_sample
Fig.7-8	ERS14250113	2111052_15	wastewater_sample
Fig.7-8	ERS14250112	2111051_13	wastewater_sample
Fig.7-8	ERS14250111	2111049_12	wastewater_sample
Fig.7-8	ERS14250110	2111036_15	wastewater_sample
Fig.7-8	ERS14250109	2110723_05	wastewater_sample
Fig.7-8	ERS14250108	2110482_06	wastewater_sample
Fig.7-8	ERS14250107	2110481_07	wastewater_sample
Fig.7-8	ERS14250106	2110480_01	wastewater_sample
Fig.7-8	ERS14250105	2110479_06	wastewater_sample
Fig.7-8	ERS14250104	2110474_06	wastewater_sample
Fig.7-8	ERS14250103	2110400_08	wastewater_sample
Fig.7-8	ERS14250102	2110397_04	wastewater_sample
Fig.7-8	ERS14250101	2110396_07	wastewater_sample
Fig.7-8	ERS14250100	2110394_07	wastewater_sample
Fig.7-8	ERS14250099	2110393_08	wastewater_sample
Fig.7-8	ERS14250098	2109942_32	wastewater_sample
Fig.7-8	ERS14250097	2109939_33	wastewater_sample
Fig.7-8	ERS14250096	2109935_50	wastewater_sample
Fig.7-8	ERS14250095	2109929_47	wastewater_sample
Fig.7-8	ERS14250094	2109928_38	wastewater_sample
Fig.7-8	ERS14250093	2109927_48	wastewater_sample
Fig.7-8	ERS14250092	2109925_49	wastewater_sample
Fig.7-8	ERS14250091	2109922_49	wastewater_sample
Fig.7-8	ERS14250090	2109921_50	wastewater_sample
Fig.7-8	ERS14250089	2109918_48	wastewater_sample
Fig.7-8	ERS14250088	2109908_48	wastewater_sample
Fig.7-8	ERS14250087	2109903_50	wastewater_sample
Fig.7-8	ERS14250086	2109902_50	wastewater_sample
Fig.7-8	ERS14250085	2109899_50	wastewater_sample
Fig.7-8	ERS14250084	2109230_48	wastewater_sample
Fig.9	ERS14250083	7874_BLANK6_1	negative_control
Fig.9	ERS14250082	7874_BLANK5_1	negative_control
Fig.9	ERS14250081	7873_BLANK4_2	negative_control
Fig.9	ERS14250080	7873_BLANK4_1	negative_control
Fig.9	ERS14250079	7873_BLANK1_2	negative_control
Fig.9	ERS14250078	7873_BLANK1_1	negative_control
Fig.9	ERS14250077	7868_BLANK5_3	negative_control
Fig.9	ERS14250076	7868_BLANK5_2	negative_control
Fig.9	ERS14250075	7868_BLANK5_1	negative_control
Fig.9	ERS14250074	7868_BLANK4_3	negative_control
Fig.9	ERS14250073	7868_BLANK4_2	negative_control
Fig.9	ERS14250072	7868_BLANK4_1	negative_control
Fig.9	ERS14250071	7867_BLANK2_2	negative_control
Fig.9	ERS14250070	7867_BLANK2_1	negative_control
Fig.9	ERS14250069	7867_BLANK1_2	negative_control
Fig.9	ERS14250068	7867_BLANK1_1	negative_control
Fig.9	ERS14250067	7858_BLANK4_2	negative_control
Fig.9	ERS14250066	7858_BLANK4_1	negative_control
Fig.9	ERS14250065	7858_BLANK3_1	negative_control
Fig.9	ERS14250064	2212517_09	wastewater_sample
Fig.9	ERS14250063	2212516_07	wastewater_sample
Fig.9	ERS14250062	2212515_04	wastewater_sample
Fig.9	ERS14250061	2212514_09	wastewater_sample
Fig.9	ERS14250060	2212513_11	wastewater_sample
Fig.9	ERS14250059	2212512_10	wastewater_sample
Fig.9	ERS14250058	2212511_08	wastewater_sample
Fig.9	ERS14250057	2212510_08	wastewater_sample
Fig.9	ERS14250056	2212509_09	wastewater_sample
Fig.9	ERS14250055	2212508_02	wastewater_sample
Fig.9	ERS14250054	2212507_01	wastewater_sample
Fig.9	ERS14250053	2212504_05	wastewater_sample
Fig.9	ERS14250052	2212504_04	wastewater_sample
Fig.9	ERS14250051	2212501_10	wastewater_sample
Fig.9	ERS14250050	2212500_01	wastewater_sample
Fig.9	ERS14250049	2212499_08	wastewater_sample
Fig.9	ERS14250048	2212498_08	wastewater_sample
Fig.9	ERS14250047	2212496_08	wastewater_sample
Fig.9	ERS14250046	2212488_17	wastewater_sample
Fig.9	ERS14250045	2212487_03	wastewater_sample
Fig.9	ERS14250044	2212473_14	wastewater_sample
Fig.9	ERS14250043	2212469_07	wastewater_sample
Fig.9	ERS14250042	2212441_09	wastewater_sample
Fig.9	ERS14250041	2111794_47	wastewater_sample
Fig.9	ERS14250040	2111633_35	wastewater_sample
Fig.9	ERS14250039	2111630_01	wastewater_sample
Fig.9	ERS14250038	2111601_42	wastewater_sample
Fig.9	ERS14250037	2111600_42	wastewater_sample
Fig.9	ERS14250036	2111599_42	wastewater_sample
Fig.9	ERS14250035	2111598_42	wastewater_sample
Fig.9	ERS14250034	2111597_42	wastewater_sample
Fig.9	ERS14250033	2111596_42	wastewater_sample
Fig.9	ERS14250032	2111595_42	wastewater_sample
Fig.9	ERS14250031	2111594_42	wastewater_sample
Fig.9	ERS14250030	2111593_42	wastewater_sample
Fig.9	ERS14250029	2111592_42	wastewater_sample
Fig.9	ERS14250028	2111591_42	wastewater_sample
Fig.9	ERS14250027	2111590_42	wastewater_sample
Fig.9	ERS14250026	2111589_42	wastewater_sample
Fig.9	ERS14250025	2111565_47	wastewater_sample
Fig.9	ERS14250024	2111564_47	wastewater_sample
Fig.9	ERS14250023	2111563_46	wastewater_sample
Fig.9	ERS14250022	2111562_46	wastewater_sample
Fig.9	ERS14250021	2111561_46	wastewater_sample
Fig.9	ERS14250020	2111560_46	wastewater_sample
Fig.9	ERS14250019	2111559_46	wastewater_sample
Fig.9	ERS14250018	2111558_15	wastewater_sample
Fig.9	ERS14250017	2111557_47	wastewater_sample
Fig.9	ERS14250016	2111556_47	wastewater_sample
Fig.9	ERS14250015	2111555_47	wastewater_sample
Fig.9	ERS14250014	2111554_48	wastewater_sample
Fig.9	ERS14250013	2111553_47	wastewater_sample
Fig.9	ERS14250012	2111552_47	wastewater_sample
Fig.9	ERS14250011	2111551_47	wastewater_sample
Fig.9	ERS14250010	2111549_47	wastewater_sample
Fig.9	ERS14250009	2111548_47	wastewater_sample
Fig.9	ERS14250008	2111522_47	wastewater_sample
Fig.9	ERS14250007	2111378_35	wastewater_sample
Fig.9	ERS14250006	2111226_47	wastewater_sample
Fig.9	ERS14250005	2111225_47	wastewater_sample
Fig.9	ERS14250004	2111224_46	wastewater_sample
Fig.9	ERS14250003	2111223_47	wastewater_sample
Fig.9	ERS14250002	2111222_48	wastewater_sample
Fig.9	ERS14250001	2111221_46	wastewater_sample
Fig.9	ERS14250000	2111216_49	wastewater_sample
Fig.9	ERS14249999	2111215_50	wastewater_sample
Fig.9	ERS14249998	2111215_49	wastewater_sample
Fig.9	ERS14249997	2111214_49	wastewater_sample
Fig.9	ERS14249996	2111214_48	wastewater_sample
Fig.9	ERS14249995	2111212_50	wastewater_sample
Fig.9	ERS14249994	2111212_49	wastewater_sample
Fig.9	ERS14249993	2111211_49	wastewater_sample
Fig.9	ERS14249992	2111211_48	wastewater_sample
Fig.9	ERS14249991	2111208_46	wastewater_sample
Fig.9	ERS14249990	2111207_21	wastewater_sample
Fig.9	ERS14249989	2111206_22	wastewater_sample
Fig.9	ERS14249988	2111205_22	wastewater_sample
Fig.9	ERS14249987	2111202_21	wastewater_sample
Fig.9	ERS14249986	2111201_22	wastewater_sample
Fig.9	ERS14249985	2111199_28	wastewater_sample
Fig.9	ERS14249984	2111198_31	wastewater_sample
Fig.9	ERS14249983	2111197_39	wastewater_sample
Fig.9	ERS14249982	2111195_39	wastewater_sample
Fig.9	ERS14249981	2111193_39	wastewater_sample
Fig.9	ERS14249980	2111192_36	wastewater_sample
Fig.9	ERS14249979	2111191_28	wastewater_sample
Fig.9	ERS14249978	2111190_37	wastewater_sample
Fig.9	ERS14249977	2111189_31	wastewater_sample
Fig.9	ERS14249976	2111188_39	wastewater_sample
Fig.9	ERS14249975	2111187_30	wastewater_sample
Fig.9	ERS14249974	2111186_33	wastewater_sample
Fig.9	ERS14249973	2111185_38	wastewater_sample
Fig.9	ERS14249972	2111184_39	wastewater_sample
Fig.9	ERS14249971	2111183_36	wastewater_sample
Fig.9	ERS14249970	2111182_27	wastewater_sample
Fig.9	ERS14249969	2111181_37	wastewater_sample
Fig.9	ERS14249968	2111179_39	wastewater_sample
Fig.9	ERS14249967	2111178_42	wastewater_sample
Fig.9	ERS14249966	2111177_33	wastewater_sample
Fig.9	ERS14249965	2111176_39	wastewater_sample
Fig.9	ERS14249964	2111175_32	wastewater_sample
Fig.9	ERS14249963	2111118_36	wastewater_sample
Fig.9	ERS14249962	2111117_35	wastewater_sample
Fig.9	ERS14249961	2111116_37	wastewater_sample
Fig.9	ERS14249960	2111115_03	wastewater_sample
Fig.9	ERS14249959	2111114_28	wastewater_sample
Fig.9	ERS14249958	2111113_41	wastewater_sample
Fig.9	ERS14249957	2111111_39	wastewater_sample
Fig.9	ERS14249956	2111108_40	wastewater_sample
Fig.9	ERS14249955	2111107_39	wastewater_sample
Fig.9	ERS14249954	2111089_49	wastewater_sample
Fig.9	ERS14249953	2111088_49	wastewater_sample
Fig.9	ERS14249952	2111086_49	wastewater_sample
Fig.9	ERS14249951	2111085_50	wastewater_sample
Fig.9	ERS14249950	2111084_49	wastewater_sample
Fig.9	ERS14249949	2111083_49	wastewater_sample
Fig.9	ERS14249948	2111082_49	wastewater_sample
Fig.9	ERS14249947	2111081_49	wastewater_sample
Fig.9	ERS14249946	2111080_49	wastewater_sample
Fig.9	ERS14249945	2111079_49	wastewater_sample
Fig.9	ERS14249944	2111070_49	wastewater_sample
Fig.9	ERS14249943	2111069_49	wastewater_sample
Fig.9	ERS14249942	2111067_49	wastewater_sample
Fig.9	ERS14249941	2111063_49	wastewater_sample
Fig.9	ERS14249940	2111061_49	wastewater_sample
Fig.9	ERS14249939	2111060_49	wastewater_sample
Fig.9	ERS14249938	2111058_49	wastewater_sample
Fig.9	ERS14249937	2111034_50	wastewater_sample
Fig.9	ERS14249936	2110723_44	wastewater_sample
Fig.9	ERS14249935	2110485_40	wastewater_sample
Fig.9	ERS14249934	2110484_44	wastewater_sample
Fig.9	ERS14249933	2110483_43	wastewater_sample
Fig.9	ERS14249932	2110482_45	wastewater_sample
Fig.9	ERS14249931	2110481_46	wastewater_sample
Fig.9	ERS14249930	2110480_40	wastewater_sample
Fig.9	ERS14249929	2110479_45	wastewater_sample
Fig.9	ERS14249928	2110478_47	wastewater_sample
Fig.9	ERS14249906	2110395_50	wastewater_sample
Fig.9	ERS14249905	2110394_46	wastewater_sample
Fig.9	ERS14249904	2110391_43	wastewater_sample
Fig.9	ERS14249903	2110388_43	wastewater_sample
Fig.9	ERS14249902	2110386_43	wastewater_sample
Fig.9	ERS14249901	2110385_43	wastewater_sample
Fig.9	ERS14249900	2110383_43	wastewater_sample
Fig.9	ERS14249899	2110382_43	wastewater_sample
Fig.9	ERS14249898	2110381_43	wastewater_sample
Fig.9	ERS14249897	2110379_43	wastewater_sample
Fig.9	ERS14249896	2110377_43	wastewater_sample
Fig.9	ERS14249895	2110376_43	wastewater_sample
Fig.9	ERS14249894	2110375_43	wastewater_sample
Fig.9	ERS14249893	2110374_36	wastewater_sample
Fig.9	ERS14249892	2110373_36	wastewater_sample
Fig.9	ERS14249891	2110372_36	wastewater_sample
Fig.9	ERS14249890	2110371_37	wastewater_sample
Fig.9	ERS14249889	2110370_37	wastewater_sample
Fig.9	ERS14249888	2110369_36	wastewater_sample
Fig.9	ERS14249887	2110368_37	wastewater_sample
Fig.9	ERS14249886	2110367_36	wastewater_sample
Fig.9	ERS14249885	2110366_36	wastewater_sample
Fig.9	ERS14249884	2110365_36	wastewater_sample
Fig.9	ERS14249883	2110364_47	wastewater_sample
Fig.9	ERS14249882	2110363_36	wastewater_sample
Fig.9	ERS14249881	2110362_38	wastewater_sample
Fig.9	ERS14249880	2110361_37	wastewater_sample
Fig.9	ERS14249879	2110360_36	wastewater_sample
Fig.9	ERS14249878	2110359_36	wastewater_sample
Fig.9	ERS14249877	2110358_36	wastewater_sample
Fig.9	ERS14249876	2110357_36	wastewater_sample
Fig.9	ERS14249875	2212834_43	wastewater_sample
Fig.9	ERS14249874	2212517_08	wastewater_sample
Fig.9	ERS14249873	2212516_06	wastewater_sample
Fig.9	ERS14249872	2212515_03	wastewater_sample
Fig.9	ERS14249871	2212514_08	wastewater_sample
Fig.9	ERS14249870	2212513_09	wastewater_sample
Fig.9	ERS14249869	2212512_09	wastewater_sample
Fig.9	ERS14249868	2212511_07	wastewater_sample
Fig.9	ERS14249867	2212510_07	wastewater_sample
Fig.9	ERS14249866	2212509_08	wastewater_sample
Fig.9	ERS14249865	2212508_01	wastewater_sample
Fig.9	ERS14249864	2212501_09	wastewater_sample
Fig.9	ERS14249863	2212499_07	wastewater_sample
Fig.9	ERS14249862	2212498_07	wastewater_sample
Fig.9	ERS14249861	2212496_07	wastewater_sample
Fig.9	ERS14249860	2212488_15	wastewater_sample
Fig.9	ERS14249859	2212487_01	wastewater_sample
Fig.9	ERS14249858	2212459_07	wastewater_sample
Fig.9	ERS14249857	2212450_13	wastewater_sample
Fig.9	ERS14249856	2212441_07	wastewater_sample
Fig.9	ERS14249855	2111794_46	wastewater_sample
Fig.9	ERS14249854	2111633_34	wastewater_sample
Fig.9	ERS14249853	2111601_41	wastewater_sample
Fig.9	ERS14249852	2111600_41	wastewater_sample
Fig.9	ERS14249851	2111599_41	wastewater_sample
Fig.9	ERS14249850	2111598_41	wastewater_sample
Fig.9	ERS14249849	2111597_41	wastewater_sample
Fig.9	ERS14249848	2111596_41	wastewater_sample
Fig.9	ERS14249847	2111595_41	wastewater_sample
Fig.9	ERS14249846	2111594_41	wastewater_sample
Fig.9	ERS14249845	2111593_41	wastewater_sample
Fig.9	ERS14249844	2111592_41	wastewater_sample
Fig.9	ERS14249843	2111591_41	wastewater_sample
Fig.9	ERS14249842	2111590_41	wastewater_sample
Fig.9	ERS14249841	2111589_41	wastewater_sample
Fig.9	ERS14249840	2111565_46	wastewater_sample
Fig.9	ERS14249839	2111564_46	wastewater_sample
Fig.9	ERS14249838	2111563_45	wastewater_sample
Fig.9	ERS14249837	2111562_45	wastewater_sample
Fig.9	ERS14249836	2111561_45	wastewater_sample
Fig.9	ERS14249835	2111560_45	wastewater_sample
Fig.9	ERS14249834	2111559_45	wastewater_sample
Fig.9	ERS14249833	2111558_49	wastewater_sample
Fig.9	ERS14249832	2111557_46	wastewater_sample
Fig.9	ERS14249831	2111556_46	wastewater_sample
Fig.9	ERS14249830	2111555_46	wastewater_sample
Fig.9	ERS14249829	2111554_47	wastewater_sample
Fig.9	ERS14249828	2111553_46	wastewater_sample
Fig.9	ERS14249827	2111552_46	wastewater_sample
Fig.9	ERS14249826	2111551_46	wastewater_sample
Fig.9	ERS14249825	2111549_46	wastewater_sample
Fig.9	ERS14249824	2111548_46	wastewater_sample
Fig.9	ERS14249823	2111522_46	wastewater_sample
Fig.9	ERS14249822	2111378_34	wastewater_sample
Fig.9	ERS14249821	2111226_46	wastewater_sample
Fig.9	ERS14249820	2111225_46	wastewater_sample
Fig.9	ERS14249819	2111224_45	wastewater_sample
Fig.9	ERS14249927	2110476_47	wastewater_sample
Fig.9	ERS14249926	2110475_46	wastewater_sample
Fig.9	ERS14249925	2110474_45	wastewater_sample
Fig.9	ERS14249924	2110473_47	wastewater_sample
Fig.9	ERS14249923	2110413_43	wastewater_sample
Fig.9	ERS14249922	2110412_43	wastewater_sample
Fig.9	ERS14249921	2110411_43	wastewater_sample
Fig.9	ERS14249920	2110410_43	wastewater_sample
Fig.9	ERS14249919	2110409_43	wastewater_sample
Fig.9	ERS14249918	2110408_43	wastewater_sample
Fig.9	ERS14249917	2110407_43	wastewater_sample
Fig.9	ERS14249916	2110406_43	wastewater_sample
Fig.9	ERS14249915	2110405_43	wastewater_sample
Fig.9	ERS14249914	2110404_43	wastewater_sample
Fig.9	ERS14249913	2110403_43	wastewater_sample
Fig.9	ERS14249912	2110402_43	wastewater_sample
Fig.9	ERS14249911	2110401_43	wastewater_sample
Fig.9	ERS14249910	2110400_48	wastewater_sample
Fig.9	ERS14249909	2110399_43	wastewater_sample
Fig.9	ERS14249908	2110397_43	wastewater_sample
Fig.9	ERS14249907	2110396_46	wastewater_sample
Fig.9	ERS14249818	2111223_46	wastewater_sample
Fig.9	ERS14249817	2111222_47	wastewater_sample
Fig.9	ERS14249816	2111221_45	wastewater_sample
Fig.9	ERS14249815	2111219_44	wastewater_sample
Fig.9	ERS14249814	2111218_45	wastewater_sample
Fig.9	ERS14249813	2111217_44	wastewater_sample
Fig.9	ERS14249812	2111208_45	wastewater_sample
Fig.9	ERS14249811	2111207_20	wastewater_sample
Fig.9	ERS14249810	2111206_21	wastewater_sample
Fig.9	ERS14249809	2111205_21	wastewater_sample
Fig.9	ERS14249808	2111202_20	wastewater_sample
Fig.9	ERS14249807	2111201_21	wastewater_sample
Fig.9	ERS14249806	2111200_37	wastewater_sample
Fig.9	ERS14249805	2111199_27	wastewater_sample
Fig.9	ERS14249804	2111198_30	wastewater_sample
Fig.9	ERS14249803	2111197_38	wastewater_sample
Fig.9	ERS14249802	2111196_36	wastewater_sample
Fig.9	ERS14249801	2111195_38	wastewater_sample
Fig.9	ERS14249800	2111193_38	wastewater_sample
Fig.9	ERS14249799	2111192_35	wastewater_sample
Fig.9	ERS14249798	2111191_27	wastewater_sample
Fig.9	ERS14249797	2111190_36	wastewater_sample
Fig.9	ERS14249796	2111189_30	wastewater_sample
Fig.9	ERS14249795	2111188_38	wastewater_sample
Fig.9	ERS14249794	2111187_29	wastewater_sample
Fig.9	ERS14249793	2111185_37	wastewater_sample
Fig.9	ERS14249792	2111184_38	wastewater_sample
Fig.9	ERS14249791	2111183_35	wastewater_sample
Fig.9	ERS14249790	2111182_26	wastewater_sample
Fig.9	ERS14249789	2111181_36	wastewater_sample
Fig.9	ERS14249788	2111179_38	wastewater_sample
Fig.9	ERS14249787	2111178_41	wastewater_sample
Fig.9	ERS14249786	2111176_38	wastewater_sample
Fig.9	ERS14249785	2111175_31	wastewater_sample
Fig.9	ERS14249784	2111118_35	wastewater_sample
Fig.9	ERS14249783	2111117_34	wastewater_sample
Fig.9	ERS14249782	2111116_36	wastewater_sample
Fig.9	ERS14249781	2111115_02	wastewater_sample
Fig.9	ERS14249780	2111114_27	wastewater_sample
Fig.9	ERS14249779	2111113_40	wastewater_sample
Fig.9	ERS14249778	2111111_38	wastewater_sample
Fig.9	ERS14249777	2111108_39	wastewater_sample
Fig.9	ERS14249776	2111107_38	wastewater_sample
Fig.9	ERS14249775	2111089_48	wastewater_sample
Fig.9	ERS14249774	2111088_48	wastewater_sample
Fig.9	ERS14249773	2111086_48	wastewater_sample
Fig.9	ERS14249772	2111085_49	wastewater_sample
Fig.9	ERS14249771	2111084_48	wastewater_sample
Fig.9	ERS14249770	2111083_48	wastewater_sample
Fig.9	ERS14249769	2111082_48	wastewater_sample
Fig.9	ERS14249768	2111081_48	wastewater_sample
Fig.9	ERS14249767	2111080_48	wastewater_sample
Fig.9	ERS14249766	2111079_48	wastewater_sample
Fig.9	ERS14249765	2111070_48	wastewater_sample
Fig.9	ERS14249764	2111069_48	wastewater_sample
Fig.9	ERS14249763	2111067_48	wastewater_sample
Fig.9	ERS14249762	2111063_48	wastewater_sample
Fig.9	ERS14249761	2111061_48	wastewater_sample
Fig.9	ERS14249760	2111060_48	wastewater_sample
Fig.9	ERS14249759	2111058_48	wastewater_sample
Fig.9	ERS14249758	2111049_50	wastewater_sample
Fig.9	ERS14249757	2111034_49	wastewater_sample
Fig.9	ERS14249756	2110723_43	wastewater_sample
Fig.9	ERS14249755	2110488_11	wastewater_sample
Fig.9	ERS14249754	2110485_39	wastewater_sample
Fig.9	ERS14249753	2110484_43	wastewater_sample
Fig.9	ERS14249752	2110483_42	wastewater_sample
Fig.9	ERS14249751	2110482_44	wastewater_sample
Fig.9	ERS14249750	2110481_45	wastewater_sample
Fig.9	ERS14249749	2110480_39	wastewater_sample
Fig.9	ERS14249748	2110479_44	wastewater_sample
Fig.9	ERS14249747	2110478_46	wastewater_sample
Fig.9	ERS14249746	2110476_46	wastewater_sample
Fig.9	ERS14249745	2110475_45	wastewater_sample
Fig.9	ERS14249744	2110474_44	wastewater_sample
Fig.9	ERS14249743	2110473_46	wastewater_sample
Fig.9	ERS14249742	2110413_42	wastewater_sample
Fig.9	ERS14249741	2110412_42	wastewater_sample
Fig.9	ERS14249740	2110411_42	wastewater_sample
Fig.9	ERS14249739	2110410_42	wastewater_sample
Fig.9	ERS14249738	2110409_42	wastewater_sample
Fig.9	ERS14249737	2110408_42	wastewater_sample
Fig.9	ERS14249736	2110407_42	wastewater_sample
Fig.9	ERS14249735	2110406_42	wastewater_sample
Fig.9	ERS14249734	2110405_42	wastewater_sample
Fig.9	ERS14249733	2110404_42	wastewater_sample
Fig.9	ERS14249732	2110403_42	wastewater_sample
Fig.9	ERS14249731	2110402_42	wastewater_sample
Fig.9	ERS14249730	2110401_42	wastewater_sample
Fig.9	ERS14249729	2110400_47	wastewater_sample
Fig.9	ERS14249728	2110399_42	wastewater_sample
Fig.9	ERS14249727	2110397_42	wastewater_sample
Fig.9	ERS14249726	2110396_45	wastewater_sample
Fig.9	ERS14249725	2110395_49	wastewater_sample
Fig.9	ERS14249724	2110394_45	wastewater_sample
Fig.9	ERS14249723	2110393_46	wastewater_sample
Fig.9	ERS14249722	2110392_50	wastewater_sample
Fig.9	ERS14249721	2110391_42	wastewater_sample
Fig.9	ERS14249720	2110390_17	wastewater_sample
Fig.9	ERS14249719	2110389_17	wastewater_sample
Fig.9	ERS14249718	2110388_42	wastewater_sample
Fig.9	ERS14249717	2110387_17	wastewater_sample
Fig.9	ERS14249716	2110386_42	wastewater_sample
Fig.9	ERS14249715	2110385_42	wastewater_sample
Fig.9	ERS14249714	2110383_42	wastewater_sample
Fig.9	ERS14249713	2110382_42	wastewater_sample
Fig.9	ERS14249712	2110381_42	wastewater_sample
Fig.9	ERS14249711	2110379_42	wastewater_sample
Fig.9	ERS14249710	2110377_42	wastewater_sample
Fig.9	ERS14249709	2110376_42	wastewater_sample
Fig.9	ERS14249708	2110375_42	wastewater_sample
Fig.9	ERS14249707	2110374_35	wastewater_sample
Fig.9	ERS14249706	2110373_35	wastewater_sample
Fig.9	ERS14249705	2110372_35	wastewater_sample
Fig.9	ERS14249704	2110371_36	wastewater_sample
Fig.9	ERS14249703	2110370_36	wastewater_sample
Fig.9	ERS14249702	2110369_35	wastewater_sample
Fig.9	ERS14249685	2212516_03	wastewater_sample
Fig.9	ERS14249684	2212514_04	wastewater_sample
Fig.9	ERS14249683	2212513_05	wastewater_sample
Fig.9	ERS14249682	2212512_06	wastewater_sample
Fig.9	ERS14249681	2212511_04	wastewater_sample
Fig.9	ERS14249680	2212510_04	wastewater_sample
Fig.9	ERS14249679	2212509_05	wastewater_sample
Fig.9	ERS14249678	2212504_01	wastewater_sample
Fig.9	ERS14249677	2212501_06	wastewater_sample
Fig.9	ERS14249676	2212499_04	wastewater_sample
Fig.9	ERS14249675	2212499_03	wastewater_sample
Fig.9	ERS14249674	2212498_04	wastewater_sample
Fig.9	ERS14249673	2212498_03	wastewater_sample
Fig.9	ERS14249672	2212496_04	wastewater_sample
Fig.9	ERS14249671	2212488_10	wastewater_sample
Fig.9	ERS14249670	2212487_50	wastewater_sample
Fig.9	ERS14249669	2111794_43	wastewater_sample
Fig.9	ERS14249668	2111633_31	wastewater_sample
Fig.9	ERS14249667	2111601_38	wastewater_sample
Fig.9	ERS14249666	2111600_38	wastewater_sample
Fig.9	ERS14249665	2111599_38	wastewater_sample
Fig.9	ERS14249701	2110368_36	wastewater_sample
Fig.9	ERS14249700	2110367_35	wastewater_sample
Fig.9	ERS14249699	2110366_35	wastewater_sample
Fig.9	ERS14249698	2110365_35	wastewater_sample
Fig.9	ERS14249697	2110364_46	wastewater_sample
Fig.9	ERS14249696	2110363_35	wastewater_sample
Fig.9	ERS14249695	2110362_37	wastewater_sample
Fig.9	ERS14249694	2110361_36	wastewater_sample
Fig.9	ERS14249693	2110360_35	wastewater_sample
Fig.9	ERS14249692	2110359_35	wastewater_sample
Fig.9	ERS14249691	2110358_35	wastewater_sample
Fig.9	ERS14249664	2111599_37	wastewater_sample
Fig.9	ERS14249663	2111598_38	wastewater_sample
Fig.9	ERS14249662	2111597_38	wastewater_sample
Fig.9	ERS14249661	2111596_38	wastewater_sample
Fig.9	ERS14249660	2111595_38	wastewater_sample
Fig.9	ERS14249659	2111594_38	wastewater_sample
Fig.9	ERS14249658	2111593_38	wastewater_sample
Fig.9	ERS14249657	2111593_37	wastewater_sample
Fig.9	ERS14249656	2111592_38	wastewater_sample
Fig.9	ERS14249655	2111591_38	wastewater_sample
Fig.9	ERS14249654	2111590_38	wastewater_sample
Fig.9	ERS14249653	2111589_38	wastewater_sample
Fig.9	ERS14249652	2111565_43	wastewater_sample
Fig.9	ERS14249651	2111564_43	wastewater_sample
Fig.9	ERS14249650	2111563_42	wastewater_sample
Fig.9	ERS14249649	2111562_42	wastewater_sample
Fig.9	ERS14249648	2111561_42	wastewater_sample
Fig.9	ERS14249647	2111560_42	wastewater_sample
Fig.9	ERS14249690	2110357_35	wastewater_sample
Fig.9	ERS14249689	2212834_48	wastewater_sample
Fig.9	ERS14249688	2212834_47	wastewater_sample
Fig.9	ERS14249687	2212517_05	wastewater_sample
Fig.9	ERS14249686	2212517_04	wastewater_sample
Fig.9	ERS14249646	2111559_42	wastewater_sample
Fig.9	ERS14249645	2111558_46	wastewater_sample
Fig.9	ERS14249644	2111557_43	wastewater_sample
Fig.9	ERS14249643	2111556_43	wastewater_sample
Fig.9	ERS14249642	2111555_43	wastewater_sample
Fig.9	ERS14249641	2111554_44	wastewater_sample
Fig.9	ERS14249640	2111553_43	wastewater_sample
Fig.9	ERS14249639	2111551_43	wastewater_sample
Fig.9	ERS14249638	2111549_43	wastewater_sample
Fig.9	ERS14249637	2111548_43	wastewater_sample
Fig.9	ERS14249636	2111543_29	wastewater_sample
Fig.9	ERS14249635	2111522_43	wastewater_sample
Fig.9	ERS14249634	2111378_31	wastewater_sample
Fig.9	ERS14249633	2111226_43	wastewater_sample
Fig.9	ERS14249632	2111225_43	wastewater_sample
Fig.9	ERS14249631	2111224_42	wastewater_sample
Fig.9	ERS14249630	2111224_41	wastewater_sample
Fig.9	ERS14249629	2111223_43	wastewater_sample
Fig.9	ERS14249628	2111223_42	wastewater_sample
Fig.9	ERS14249627	2111221_42	wastewater_sample
Fig.9	ERS14249626	2111219_40	wastewater_sample
Fig.9	ERS14249625	2111218_41	wastewater_sample
Fig.9	ERS14249624	2111217_40	wastewater_sample
Fig.9	ERS14249623	2111216_46	wastewater_sample
Fig.9	ERS14249622	2111215_46	wastewater_sample
Fig.9	ERS14249621	2111214_45	wastewater_sample
Fig.9	ERS14249620	2111212_46	wastewater_sample
Fig.9	ERS14249619	2111211_45	wastewater_sample
Fig.9	ERS14249618	2111208_42	wastewater_sample
Fig.9	ERS14249617	2111207_17	wastewater_sample
Fig.9	ERS14249616	2111206_18	wastewater_sample
Fig.9	ERS14249615	2111205_18	wastewater_sample
Fig.9	ERS14249614	2111202_17	wastewater_sample
Fig.9	ERS14249613	2111201_18	wastewater_sample
Fig.9	ERS14249612	2111199_24	wastewater_sample
Fig.9	ERS14249611	2111197_35	wastewater_sample
Fig.9	ERS14249610	2111195_35	wastewater_sample
Fig.9	ERS14249609	2111192_32	wastewater_sample
Fig.9	ERS14249608	2111191_24	wastewater_sample
Fig.9	ERS14249607	2111190_33	wastewater_sample
Fig.9	ERS14249606	2111189_27	wastewater_sample
Fig.9	ERS14249576	2111034_46	wastewater_sample
Fig.9	ERS14249575	2110723_40	wastewater_sample
Fig.9	ERS14249574	2110635_47	wastewater_sample
Fig.9	ERS14249573	2110488_08	wastewater_sample
Fig.9	ERS14249572	2110485_36	wastewater_sample
Fig.9	ERS14249571	2110484_40	wastewater_sample
Fig.9	ERS14249570	2110483_40	wastewater_sample
Fig.9	ERS14249569	2110482_41	wastewater_sample
Fig.9	ERS14249568	2110481_42	wastewater_sample
Fig.9	ERS14249567	2110480_36	wastewater_sample
Fig.9	ERS14249566	2110480_35	wastewater_sample
Fig.9	ERS14249565	2110479_41	wastewater_sample
Fig.9	ERS14249564	2110478_43	wastewater_sample
Fig.9	ERS14249563	2110476_43	wastewater_sample
Fig.9	ERS14249562	2110475_42	wastewater_sample
Fig.9	ERS14249561	2110474_41	wastewater_sample
Fig.9	ERS14249560	2110473_43	wastewater_sample
Fig.9	ERS14249559	2110413_39	wastewater_sample
Fig.9	ERS14249558	2110412_39	wastewater_sample
Fig.9	ERS14249557	2110411_39	wastewater_sample
Fig.9	ERS14249556	2110410_39	wastewater_sample
Fig.9	ERS14249555	2110409_39	wastewater_sample
Fig.9	ERS14249554	2110408_39	wastewater_sample
Fig.9	ERS14249553	2110407_39	wastewater_sample
Fig.9	ERS14249552	2110406_39	wastewater_sample
Fig.9	ERS14249551	2110405_39	wastewater_sample
Fig.9	ERS14249550	2110404_39	wastewater_sample
Fig.9	ERS14249549	2110403_39	wastewater_sample
Fig.9	ERS14249548	2110402_39	wastewater_sample
Fig.9	ERS14249547	2110401_39	wastewater_sample
Fig.9	ERS14249546	2110400_44	wastewater_sample
Fig.9	ERS14249545	2110400_43	wastewater_sample
Fig.9	ERS14249544	2110399_39	wastewater_sample
Fig.9	ERS14249543	2110397_39	wastewater_sample
Fig.9	ERS14249542	2110397_38	wastewater_sample
Fig.9	ERS14249541	2110396_42	wastewater_sample
Fig.9	ERS14249540	2110395_46	wastewater_sample
Fig.9	ERS14249539	2110394_42	wastewater_sample
Fig.9	ERS14249538	2110393_43	wastewater_sample
Fig.9	ERS14249537	2110392_47	wastewater_sample
Fig.9	ERS14249536	2110392_46	wastewater_sample
Fig.9	ERS14249535	2110391_39	wastewater_sample
Fig.9	ERS14249534	2110388_39	wastewater_sample
Fig.9	ERS14249533	2110386_39	wastewater_sample
Fig.9	ERS14249532	2110385_39	wastewater_sample
Fig.9	ERS14249531	2110383_39	wastewater_sample
Fig.9	ERS14249530	2110382_39	wastewater_sample
Fig.9	ERS14249529	2110381_39	wastewater_sample
Fig.9	ERS14249528	2110379_39	wastewater_sample
Fig.9	ERS14249527	2110377_39	wastewater_sample
Fig.9	ERS14249526	2110376_39	wastewater_sample
Fig.9	ERS14249525	2110375_39	wastewater_sample
Fig.9	ERS14249524	2110374_32	wastewater_sample
Fig.9	ERS14249523	2110373_32	wastewater_sample
Fig.9	ERS14249522	2110372_32	wastewater_sample
Fig.9	ERS14249521	2110371_33	wastewater_sample
Fig.9	ERS14249520	2110370_33	wastewater_sample
Fig.9	ERS14249519	2110369_32	wastewater_sample
Fig.9	ERS14249518	2110368_33	wastewater_sample
Fig.9	ERS14249517	2110368_32	wastewater_sample
Fig.9	ERS14249516	2110367_32	wastewater_sample
Fig.9	ERS14249515	2110366_32	wastewater_sample
Fig.9	ERS14249514	2110365_32	wastewater_sample
Fig.9	ERS14249513	2110364_22	wastewater_sample
Fig.9	ERS14249512	2110363_32	wastewater_sample
Fig.9	ERS14249511	2110363_31	wastewater_sample
Fig.9	ERS14249510	2110362_34	wastewater_sample
Fig.9	ERS14249509	2110361_33	wastewater_sample
Fig.9	ERS14249508	2110360_32	wastewater_sample
Fig.9	ERS14249507	2110359_32	wastewater_sample
Fig.9	ERS14249506	2110358_32	wastewater_sample
Fig.9	ERS14249505	2110357_32	wastewater_sample
Fig.9	ERS14249504	2109907_49	wastewater_sample
Fig.9	ERS14249503	2212834_49	wastewater_sample
Fig.9	ERS14249502	2212516_02	wastewater_sample
Fig.9	ERS14249501	2212514_05	wastewater_sample
Fig.9	ERS14249500	2212513_06	wastewater_sample
Fig.9	ERS14249499	2212512_05	wastewater_sample
Fig.9	ERS14249498	2212511_03	wastewater_sample
Fig.9	ERS14249497	2212510_03	wastewater_sample
Fig.9	ERS14249605	2111187_26	wastewater_sample
Fig.9	ERS14249604	2111184_35	wastewater_sample
Fig.9	ERS14249603	2111182_23	wastewater_sample
Fig.9	ERS14249602	2111181_33	wastewater_sample
Fig.9	ERS14249601	2111178_38	wastewater_sample
Fig.9	ERS14249600	2111176_35	wastewater_sample
Fig.9	ERS14249599	2111175_28	wastewater_sample
Fig.9	ERS14249598	2111118_32	wastewater_sample
Fig.9	ERS14249597	2111117_31	wastewater_sample
Fig.9	ERS14249596	2111116_33	wastewater_sample
Fig.9	ERS14249595	2111114_24	wastewater_sample
Fig.9	ERS14249594	2111113_37	wastewater_sample
Fig.9	ERS14249593	2111111_35	wastewater_sample
Fig.9	ERS14249592	2111110_35	wastewater_sample
Fig.9	ERS14249591	2111107_35	wastewater_sample
Fig.9	ERS14249590	2111089_45	wastewater_sample
Fig.9	ERS14249589	2111088_45	wastewater_sample
Fig.9	ERS14249588	2111084_45	wastewater_sample
Fig.9	ERS14249587	2111083_45	wastewater_sample
Fig.9	ERS14249586	2111082_45	wastewater_sample
Fig.9	ERS14249585	2111081_45	wastewater_sample
Fig.9	ERS14249584	2111080_45	wastewater_sample
Fig.9	ERS14249583	2111079_45	wastewater_sample
Fig.9	ERS14249582	2111067_45	wastewater_sample
Fig.9	ERS14249581	2111061_45	wastewater_sample
Fig.9	ERS14249580	2111058_45	wastewater_sample
Fig.9	ERS14249579	2111051_48	wastewater_sample
Fig.9	ERS14249578	2111049_47	wastewater_sample
Fig.9	ERS14249577	2111049_46	wastewater_sample
Fig.9	ERS14249496	2212509_04	wastewater_sample
Fig.9	ERS14249495	2212501_05	wastewater_sample
Fig.9	ERS14249494	2212496_03	wastewater_sample
Fig.9	ERS14249493	2212488_09	wastewater_sample
Fig.9	ERS14249492	2212469_03	wastewater_sample
Fig.9	ERS14249491	2212459_03	wastewater_sample
Fig.9	ERS14249490	2212450_03	wastewater_sample
Fig.9	ERS14249489	2212441_03	wastewater_sample
Fig.9	ERS14249488	2111794_42	wastewater_sample
Fig.9	ERS14249487	2111633_30	wastewater_sample
Fig.9	ERS14249486	2111601_37	wastewater_sample
Fig.9	ERS14249485	2111600_37	wastewater_sample
Fig.9	ERS14249484	2111598_37	wastewater_sample
Fig.9	ERS14249483	2111597_37	wastewater_sample
Fig.9	ERS14249482	2111596_37	wastewater_sample
Fig.9	ERS14249481	2111595_37	wastewater_sample
Fig.9	ERS14249480	2111594_37	wastewater_sample
Fig.9	ERS14249479	2111592_37	wastewater_sample
Fig.9	ERS14249478	2111591_37	wastewater_sample
Fig.9	ERS14249477	2111590_37	wastewater_sample
Fig.9	ERS14249476	2111589_37	wastewater_sample
Fig.9	ERS14249475	2111565_42	wastewater_sample
Fig.9	ERS14249474	2111564_42	wastewater_sample
Fig.9	ERS14249473	2111563_41	wastewater_sample
Fig.9	ERS14249472	2111562_41	wastewater_sample
Fig.9	ERS14249471	2111561_41	wastewater_sample
Fig.9	ERS14249470	2111560_41	wastewater_sample
Fig.9	ERS14249469	2111559_41	wastewater_sample
Fig.9	ERS14249468	2111558_45	wastewater_sample
Fig.9	ERS14249467	2111557_42	wastewater_sample
Fig.9	ERS14249466	2111556_42	wastewater_sample
Fig.9	ERS14249465	2111555_42	wastewater_sample
Fig.9	ERS14249464	2111554_43	wastewater_sample
Fig.9	ERS14249463	2111553_42	wastewater_sample
Fig.9	ERS14249462	2111552_42	wastewater_sample
Fig.9	ERS14249461	2111551_42	wastewater_sample
Fig.9	ERS14249460	2111549_42	wastewater_sample
Fig.9	ERS14249459	2111548_42	wastewater_sample
Fig.9	ERS14249458	2111522_42	wastewater_sample
Fig.9	ERS14249457	2111378_30	wastewater_sample
Fig.9	ERS14249456	2111226_42	wastewater_sample
Fig.9	ERS14249455	2111225_42	wastewater_sample
Fig.9	ERS14249454	2111222_44	wastewater_sample
Fig.9	ERS14249453	2111222_43	wastewater_sample
Fig.9	ERS14249452	2111221_41	wastewater_sample
Fig.9	ERS14249451	2111216_45	wastewater_sample
Fig.9	ERS14249450	2111215_45	wastewater_sample
Fig.9	ERS14249449	2111214_44	wastewater_sample
Fig.9	ERS14249448	2111213_50	wastewater_sample
Fig.9	ERS14249447	2111212_45	wastewater_sample
Fig.9	ERS14249446	2111211_44	wastewater_sample
Fig.9	ERS14249445	2111209_44	wastewater_sample
Fig.9	ERS14249444	2111208_41	wastewater_sample
Fig.9	ERS14249443	2111207_16	wastewater_sample
Fig.9	ERS14249442	2111206_17	wastewater_sample
Fig.9	ERS14249441	2111205_17	wastewater_sample
Fig.9	ERS14249440	2111202_16	wastewater_sample
Fig.9	ERS14249439	2111201_17	wastewater_sample
Fig.9	ERS14249438	2111200_36	wastewater_sample
Fig.9	ERS14249437	2111199_23	wastewater_sample
Fig.9	ERS14249436	2111198_27	wastewater_sample
Fig.9	ERS14249435	2111198_26	wastewater_sample
Fig.9	ERS14249434	2111197_34	wastewater_sample
Fig.9	ERS14249433	2111195_34	wastewater_sample
Fig.9	ERS14249432	2111193_35	wastewater_sample
Fig.9	ERS14249431	2111193_34	wastewater_sample
Fig.9	ERS14249430	2111192_31	wastewater_sample
Fig.9	ERS14249429	2111191_23	wastewater_sample
Fig.9	ERS14249428	2111190_32	wastewater_sample
Fig.9	ERS14249427	2111189_26	wastewater_sample
Fig.9	ERS14249426	2111188_34	wastewater_sample
Fig.9	ERS14249425	2111188_33	wastewater_sample
Fig.9	ERS14249424	2111187_25	wastewater_sample
Fig.9	ERS14249423	2111185_34	wastewater_sample
Fig.9	ERS14249422	2111185_33	wastewater_sample
Fig.9	ERS14249421	2111184_34	wastewater_sample
Fig.9	ERS14249420	2111183_33	wastewater_sample
Fig.9	ERS14249419	2111181_32	wastewater_sample
Fig.9	ERS14249418	2111179_35	wastewater_sample
Fig.9	ERS14249417	2111179_34	wastewater_sample
Fig.9	ERS14249416	2111178_37	wastewater_sample
Fig.9	ERS14249415	2111176_34	wastewater_sample
Fig.9	ERS14249414	2111175_27	wastewater_sample
Fig.9	ERS14249413	2111118_31	wastewater_sample
Fig.9	ERS14249412	2111117_30	wastewater_sample
Fig.9	ERS14249411	2111116_32	wastewater_sample
Fig.9	ERS14249410	2111114_23	wastewater_sample
Fig.9	ERS14249409	2111113_36	wastewater_sample
Fig.9	ERS14249408	2111111_34	wastewater_sample
Fig.9	ERS14249407	2111110_34	wastewater_sample
Fig.9	ERS14249406	2111108_36	wastewater_sample
Fig.9	ERS14249405	2111108_35	wastewater_sample
Fig.9	ERS14249404	2111107_34	wastewater_sample
Fig.9	ERS14249403	2111089_44	wastewater_sample
Fig.9	ERS14249402	2111088_44	wastewater_sample
Fig.9	ERS14249401	2111086_45	wastewater_sample
Fig.9	ERS14249400	2111086_44	wastewater_sample
Fig.9	ERS14249399	2111085_45	wastewater_sample
Fig.9	ERS14249398	2111085_44	wastewater_sample
Fig.9	ERS14249397	2111084_44	wastewater_sample
Fig.9	ERS14249396	2111083_44	wastewater_sample
Fig.9	ERS14249395	2111082_44	wastewater_sample
Fig.9	ERS14249394	2111081_44	wastewater_sample
Fig.9	ERS14249393	2111080_44	wastewater_sample
Fig.9	ERS14249392	2111079_44	wastewater_sample
Fig.9	ERS14249391	2111070_45	wastewater_sample
Fig.9	ERS14249390	2111070_44	wastewater_sample
Fig.9	ERS14249389	2111069_45	wastewater_sample
Fig.9	ERS14249388	2111069_44	wastewater_sample
Fig.9	ERS14249387	2111067_44	wastewater_sample
Fig.9	ERS14249386	2111066_50	wastewater_sample
Fig.9	ERS14249385	2111066_49	wastewater_sample
Fig.9	ERS14249384	2111063_45	wastewater_sample
Fig.9	ERS14249383	2111063_44	wastewater_sample
Fig.9	ERS14249382	2111061_44	wastewater_sample
Fig.9	ERS14249381	2111060_45	wastewater_sample
Fig.9	ERS14249380	2111060_44	wastewater_sample
Fig.9	ERS14249379	2111058_44	wastewater_sample
Fig.9	ERS14249378	2111051_47	wastewater_sample
Fig.9	ERS14249377	2111034_45	wastewater_sample
Fig.9	ERS14249376	2110723_39	wastewater_sample
Fig.9	ERS14249375	2110485_35	wastewater_sample
Fig.9	ERS14249374	2110484_39	wastewater_sample
Fig.9	ERS14249373	2110483_39	wastewater_sample
Fig.9	ERS14249372	2110482_40	wastewater_sample
Fig.9	ERS14249371	2110481_41	wastewater_sample
Fig.9	ERS14249370	2110479_40	wastewater_sample
Fig.9	ERS14249369	2110478_42	wastewater_sample
Fig.9	ERS14249288	2111563_36	wastewater_sample
Fig.9	ERS14249287	2111562_38	wastewater_sample
Fig.9	ERS14249286	2111562_37	wastewater_sample
Fig.9	ERS14249285	2111562_36	wastewater_sample
Fig.9	ERS14249284	2111561_37	wastewater_sample
Fig.9	ERS14249283	2111561_36	wastewater_sample
Fig.9	ERS14249282	2111560_38	wastewater_sample
Fig.9	ERS14249281	2111559_37	wastewater_sample
Fig.9	ERS14249280	2111558_41	wastewater_sample
Fig.9	ERS14249279	2111557_38	wastewater_sample
Fig.9	ERS14249278	2111556_39	wastewater_sample
Fig.9	ERS14249277	2111556_38	wastewater_sample
Fig.9	ERS14249276	2111555_39	wastewater_sample
Fig.9	ERS14249275	2111555_38	wastewater_sample
Fig.9	ERS14249274	2111553_39	wastewater_sample
Fig.9	ERS14249273	2111552_39	wastewater_sample
Fig.9	ERS14249272	2111552_38	wastewater_sample
Fig.9	ERS14249271	2111551_39	wastewater_sample
Fig.9	ERS14249270	2111551_38	wastewater_sample
Fig.9	ERS14249269	2111549_39	wastewater_sample
Fig.9	ERS14249268	2111548_38	wastewater_sample
Fig.9	ERS14249267	2111522_39	wastewater_sample
Fig.9	ERS14249266	2111225_39	wastewater_sample
Fig.9	ERS14249265	2111224_38	wastewater_sample
Fig.9	ERS14249264	2111223_39	wastewater_sample
Fig.9	ERS14249263	2111222_40	wastewater_sample
Fig.9	ERS14249262	2111221_38	wastewater_sample
Fig.9	ERS14249261	2111219_35	wastewater_sample
Fig.9	ERS14249260	2111219_34	wastewater_sample
Fig.9	ERS14249259	2111218_35	wastewater_sample
Fig.9	ERS14249258	2111218_34	wastewater_sample
Fig.9	ERS14249257	2111217_36	wastewater_sample
Fig.9	ERS14249256	2111217_35	wastewater_sample
Fig.9	ERS14249255	2111217_34	wastewater_sample
Fig.9	ERS14249368	2110476_42	wastewater_sample
Fig.9	ERS14249367	2110475_41	wastewater_sample
Fig.9	ERS14249366	2110474_40	wastewater_sample
Fig.9	ERS14249365	2110473_42	wastewater_sample
Fig.9	ERS14249364	2110413_38	wastewater_sample
Fig.9	ERS14249363	2110412_38	wastewater_sample
Fig.9	ERS14249362	2110411_38	wastewater_sample
Fig.9	ERS14249361	2110410_38	wastewater_sample
Fig.9	ERS14249360	2110409_38	wastewater_sample
Fig.9	ERS14249359	2110408_38	wastewater_sample
Fig.9	ERS14249358	2110407_38	wastewater_sample
Fig.9	ERS14249357	2110406_38	wastewater_sample
Fig.9	ERS14249356	2110405_38	wastewater_sample
Fig.9	ERS14249355	2110404_38	wastewater_sample
Fig.9	ERS14249354	2110403_38	wastewater_sample
Fig.9	ERS14249353	2110402_38	wastewater_sample
Fig.9	ERS14249352	2110401_38	wastewater_sample
Fig.9	ERS14249351	2110399_38	wastewater_sample
Fig.9	ERS14249350	2110396_41	wastewater_sample
Fig.9	ERS14249349	2110395_45	wastewater_sample
Fig.9	ERS14249348	2110394_41	wastewater_sample
Fig.9	ERS14249347	2110393_42	wastewater_sample
Fig.9	ERS14249346	2110391_38	wastewater_sample
Fig.9	ERS14249345	2110390_14	wastewater_sample
Fig.9	ERS14249344	2110389_14	wastewater_sample
Fig.9	ERS14249343	2110388_38	wastewater_sample
Fig.9	ERS14249342	2110387_14	wastewater_sample
Fig.9	ERS14249341	2110386_38	wastewater_sample
Fig.9	ERS14249340	2110385_38	wastewater_sample
Fig.9	ERS14249339	2110383_38	wastewater_sample
Fig.9	ERS14249338	2110382_38	wastewater_sample
Fig.9	ERS14249337	2110381_38	wastewater_sample
Fig.9	ERS14249336	2110379_38	wastewater_sample
Fig.9	ERS14249335	2110377_38	wastewater_sample
Fig.9	ERS14249334	2110376_38	wastewater_sample
Fig.9	ERS14249333	2110375_38	wastewater_sample
Fig.9	ERS14249332	2110374_31	wastewater_sample
Fig.9	ERS14249331	2110373_31	wastewater_sample
Fig.9	ERS14249330	2110372_31	wastewater_sample
Fig.9	ERS14249329	2110371_32	wastewater_sample
Fig.9	ERS14249328	2110370_32	wastewater_sample
Fig.9	ERS14249327	2110369_31	wastewater_sample
Fig.9	ERS14249326	2110367_31	wastewater_sample
Fig.9	ERS14249325	2110366_31	wastewater_sample
Fig.9	ERS14249324	2110365_31	wastewater_sample
Fig.9	ERS14249323	2110364_42	wastewater_sample
Fig.9	ERS14249322	2110362_33	wastewater_sample
Fig.9	ERS14249321	2110361_32	wastewater_sample
Fig.9	ERS14249320	2110360_31	wastewater_sample
Fig.9	ERS14249319	2110359_31	wastewater_sample
Fig.9	ERS14249318	2110358_31	wastewater_sample
Fig.9	ERS14249317	2110357_31	wastewater_sample
Fig.9	ERS14249316	2109907_48	wastewater_sample
Fig.9	ERS14249315	2212509_01	wastewater_sample
Fig.9	ERS14249314	2212501_02	wastewater_sample
Fig.9	ERS14249313	2111633_28	wastewater_sample
Fig.9	ERS14249312	2111601_34	wastewater_sample
Fig.9	ERS14249311	2111601_33	wastewater_sample
Fig.9	ERS14249310	2111600_34	wastewater_sample
Fig.9	ERS14249309	2111600_33	wastewater_sample
Fig.9	ERS14249308	2111599_34	wastewater_sample
Fig.9	ERS14249307	2111598_34	wastewater_sample
Fig.9	ERS14249306	2111598_33	wastewater_sample
Fig.9	ERS14249305	2111596_34	wastewater_sample
Fig.9	ERS14249304	2111596_33	wastewater_sample
Fig.9	ERS14249303	2111595_33	wastewater_sample
Fig.9	ERS14249302	2111594_34	wastewater_sample
Fig.9	ERS14249301	2111594_33	wastewater_sample
Fig.9	ERS14249300	2111593_34	wastewater_sample
Fig.9	ERS14249299	2111593_33	wastewater_sample
Fig.9	ERS14249298	2111592_34	wastewater_sample
Fig.9	ERS14249297	2111592_33	wastewater_sample
Fig.9	ERS14249296	2111591_34	wastewater_sample
Fig.9	ERS14249295	2111590_34	wastewater_sample
Fig.9	ERS14249294	2111589_34	wastewater_sample
Fig.9	ERS14249293	2111589_33	wastewater_sample
Fig.9	ERS14249292	2111565_37	wastewater_sample
Fig.9	ERS14249291	2111565_36	wastewater_sample
Fig.9	ERS14249290	2111563_38	wastewater_sample
Fig.9	ERS14249289	2111563_37	wastewater_sample
Fig.9	ERS14249254	2111216_41	wastewater_sample
Fig.9	ERS14249253	2111215_41	wastewater_sample
Fig.9	ERS14249252	2111214_40	wastewater_sample
Fig.9	ERS14249251	2111213_46	wastewater_sample
Fig.9	ERS14249250	2111212_41	wastewater_sample
Fig.9	ERS14249249	2111211_40	wastewater_sample
Fig.9	ERS14249248	2111200_32	wastewater_sample
Fig.9	ERS14249247	2111199_20	wastewater_sample
Fig.9	ERS14249246	2111199_19	wastewater_sample
Fig.9	ERS14249245	2111197_31	wastewater_sample
Fig.9	ERS14249244	2111196_32	wastewater_sample
Fig.9	ERS14249243	2111195_31	wastewater_sample
Fig.9	ERS14249242	2111195_30	wastewater_sample
Fig.9	ERS14249241	2111193_30	wastewater_sample
Fig.9	ERS14249240	2111192_28	wastewater_sample
Fig.9	ERS14249239	2111191_20	wastewater_sample
Fig.9	ERS14249238	2111191_19	wastewater_sample
Fig.9	ERS14249237	2111189_23	wastewater_sample
Fig.9	ERS14249236	2111189_22	wastewater_sample
Fig.9	ERS14249235	2111188_30	wastewater_sample
Fig.9	ERS14249234	2111188_29	wastewater_sample
Fig.9	ERS14249233	2111187_21	wastewater_sample
Fig.9	ERS14249232	2111186_28	wastewater_sample
Fig.9	ERS14249231	2111185_30	wastewater_sample
Fig.9	ERS14249230	2111184_31	wastewater_sample
Fig.9	ERS14249229	2111184_30	wastewater_sample
Fig.9	ERS14249228	2111183_30	wastewater_sample
Fig.9	ERS14249227	2111183_29	wastewater_sample
Fig.9	ERS14249226	2111182_19	wastewater_sample
Fig.9	ERS14249225	2111181_29	wastewater_sample
Fig.9	ERS14249224	2111180_33	wastewater_sample
Fig.9	ERS14249223	2111178_34	wastewater_sample
Fig.9	ERS14249222	2111177_29	wastewater_sample
Fig.9	ERS14249221	2111176_31	wastewater_sample
Fig.9	ERS14249220	2111175_23	wastewater_sample
Fig.9	ERS14249219	2111118_28	wastewater_sample
Fig.9	ERS14249218	2111118_27	wastewater_sample
Fig.9	ERS14249217	2111117_27	wastewater_sample
Fig.9	ERS14249216	2111117_26	wastewater_sample
Fig.9	ERS14249215	2111116_29	wastewater_sample
Fig.9	ERS14249214	2111116_28	wastewater_sample
Fig.9	ERS14249213	2111114_20	wastewater_sample
Fig.9	ERS14249212	2111114_19	wastewater_sample
Fig.9	ERS14249211	2111113_33	wastewater_sample
Fig.9	ERS14249210	2111113_32	wastewater_sample
Fig.9	ERS14249209	2111112_32	wastewater_sample
Fig.9	ERS14249208	2111111_31	wastewater_sample
Fig.9	ERS14249207	2111110_31	wastewater_sample
Fig.9	ERS14249206	2111108_32	wastewater_sample
Fig.9	ERS14249205	2111108_31	wastewater_sample
Fig.9	ERS14249204	2111107_31	wastewater_sample
Fig.9	ERS14249203	2111089_40	wastewater_sample
Fig.9	ERS14249202	2111086_40	wastewater_sample
Fig.9	ERS14249201	2111083_40	wastewater_sample
Fig.9	ERS14249200	2111081_40	wastewater_sample
Fig.9	ERS14249199	2111079_40	wastewater_sample
Fig.9	ERS14249198	2111070_41	wastewater_sample
Fig.9	ERS14249197	2111069_40	wastewater_sample
Fig.9	ERS14249196	2111068_49	wastewater_sample
Fig.9	ERS14249195	2111067_40	wastewater_sample
Fig.9	ERS14249194	2111066_46	wastewater_sample
Fig.9	ERS14249193	2111063_41	wastewater_sample
Fig.9	ERS14249192	2111061_40	wastewater_sample
Fig.9	ERS14249191	2111060_41	wastewater_sample
Fig.9	ERS14249190	2111060_40	wastewater_sample
Fig.9	ERS14249189	2111059_50	wastewater_sample
Fig.9	ERS14249188	2111058_41	wastewater_sample
Fig.9	ERS14249187	2111058_40	wastewater_sample
Fig.9	ERS14249186	2111051_44	wastewater_sample
Fig.9	ERS14249185	2111050_04	wastewater_sample
Fig.9	ERS14249184	2111036_04	wastewater_sample
Fig.9	ERS14249183	2111034_42	wastewater_sample
Fig.9	ERS14249182	2110723_36	wastewater_sample
Fig.9	ERS14249181	2110723_35	wastewater_sample
Fig.9	ERS14249180	2110484_36	wastewater_sample
Fig.9	ERS14249179	2110484_35	wastewater_sample
Fig.9	ERS14249178	2110480_32	wastewater_sample
Fig.9	ERS14249177	2110478_39	wastewater_sample
Fig.9	ERS14249176	2110478_38	wastewater_sample
Fig.9	ERS14249175	2110476_39	wastewater_sample
Fig.9	ERS14249174	2110475_37	wastewater_sample
Fig.9	ERS14249173	2110474_37	wastewater_sample
Fig.9	ERS14249172	2110412_35	wastewater_sample
Fig.9	ERS14249171	2110411_34	wastewater_sample
Fig.9	ERS14249170	2110404_35	wastewater_sample
Fig.9	ERS14249169	2110404_34	wastewater_sample
Fig.9	ERS14249168	2110403_34	wastewater_sample
Fig.9	ERS14249167	2110402_34	wastewater_sample
Fig.9	ERS14249166	2110401_35	wastewater_sample
Fig.9	ERS14249165	2110397_35	wastewater_sample
Fig.9	ERS14249164	2110397_34	wastewater_sample
Fig.9	ERS14249163	2110396_38	wastewater_sample
Fig.9	ERS14249162	2110394_38	wastewater_sample
Fig.9	ERS14249161	2110392_43	wastewater_sample
Fig.9	ERS14249160	2110392_41	wastewater_sample
Fig.9	ERS14249159	2110376_35	wastewater_sample
Fig.9	ERS14249158	2110374_28	wastewater_sample
Fig.9	ERS14249157	2110373_28	wastewater_sample
Fig.9	ERS14249156	2110373_26	wastewater_sample
Fig.9	ERS14249155	2110372_26	wastewater_sample
Fig.9	ERS14249154	2110371_29	wastewater_sample
Fig.9	ERS14249153	2110371_27	wastewater_sample
Fig.9	ERS14249152	2110370_29	wastewater_sample
Fig.9	ERS14249151	2110370_27	wastewater_sample
Fig.9	ERS14249150	2110369_28	wastewater_sample
Fig.9	ERS14249149	2110369_26	wastewater_sample
Fig.9	ERS14249148	2110368_28	wastewater_sample
Fig.9	ERS14249147	2110368_26	wastewater_sample
Fig.9	ERS14249146	2110367_28	wastewater_sample
Fig.9	ERS14249145	2110367_26	wastewater_sample
Fig.9	ERS14249144	2110366_28	wastewater_sample
Fig.9	ERS14249143	2110365_28	wastewater_sample
Fig.9	ERS14249142	2110365_27	wastewater_sample
Fig.9	ERS14249141	2110364_39	wastewater_sample
Fig.9	ERS14249140	2110364_37	wastewater_sample
Fig.9	ERS14249139	2110363_28	wastewater_sample
Fig.9	ERS14249138	2110362_30	wastewater_sample
Fig.9	ERS14249137	2110362_28	wastewater_sample
Fig.9	ERS14249136	2110361_29	wastewater_sample
Fig.9	ERS14249135	2110361_27	wastewater_sample
Fig.9	ERS14249134	2110360_28	wastewater_sample
Fig.9	ERS14249133	2110359_28	wastewater_sample
Fig.9	ERS14249132	2110359_26	wastewater_sample
Fig.9	ERS14249131	2110358_28	wastewater_sample
Fig.9	ERS14249130	2110357_28	wastewater_sample
Fig.9	ERS14249129	2110357_26	wastewater_sample
Fig.9	ERS14249128	2109907_45	wastewater_sample
Fig.9	ERS14249127	2109907_44	wastewater_sample
